# Supplementary material for: Choice of DNA extraction method affects stool microbiome recovery and subsequent phenotypic association analyses
Source: Sci Rep. 2024 Feb 16;14:3911. doi: 10.1038/s41598-024-54353-w (PMC10873414; doi:10.1038/s41598-024-54353-w)
Supplement: Supplementary file 2 — Supplementary Tables. [file 41598_2024_54353_MOESM2_ESM.xlsx]

## Sheet: Documentation
This document contains all Supplementary Tables
Table S1	Read depth, DNA concentration and DNA purity values of samples from the 500FG and LLD cohorts
	Read depth before and after contaminants removal with KneadData is shown. DNA concentration is expressed as ng/ul and DNA purity is measured as 260/280 absorbance ratio.
Table S2	Species richness and alpha diversity values of samples from the 500FG and LLD cohorts
	The table contains species richnesss and alpha diversity values calculated with Shannon and Inverse Simpson Indexes.
Table S3	PERMANOVA analysis results of DNA extraction protocol and anthropometric variables in the 500FG and LLD cohorts
	The table contains the effect sizes and significance of DNA extraction protocol and antropometric covariates on microbiome community variation (PERMANOVA on Aitchison distance and Bray–Curtis dissimilarity) (number of permutations = 1000).
Table S4	Differential abundance analysis at phylum-level of paired samples from the 500FG and LLD cohorts
	The table shows the results of the paired t-test performed between paired samples in both cohorts.
Table S5	Differential abundance analysis at species-level of paired samples from the 500FG and LLD cohorts
	The table shows the results of the paired t-test performed between paired samples in both cohorts. Only species with a prevalence > 5% were considered in the analysis.
Table S6	Correlation analysis of species abundances between paired samples from the 500FG and LLD cohorts
	This table includes the Pearson correlation results of species abundances between paired samples in both cohorts. Only species with a prevalence > 10% were considered in the analysis.
Table S7	Species relative abundances of LLD and 500FG samples
	The relative abundance of all detected species profiled with Metaphlan4 in samples processed with the APK and the FSK protocols from both cohorts is shown.
Table S8	Metadata of mock samples
	This table shows the information regarding the DNA extraction protocol, DNA concentration and the number of reads after sequencing for each mock community control.
Table S9	Species relative abundances of mock community controls
	The theoretical species relative abundance of the commercial MOCK community used (Zymo D6300) and the relative abundances of each mock community control is shown.
Table S10	Association analysis between alpha diversity and available metadata for 500FG and LLD cohorts
	This table includes the Pearson correlation results of alpha diversity, calculated with Shannon Index, and several phenotypes in both cohorts. The phenotypes include: A) 500FG cohort: sex, smoking habits, age, BMI, allergies, presence of pets, sport or physical exercise, the consumption of fruit, vegetables, sugary drinks, milk, caffeinated drinks and alcohol. B) LLD Cohort: age, sex, BMI, choles…
Table S11	Association analysis between beta diversity and available metadata for 500FG and LLD cohorts
	The table includes the PERMANOVA analysis results exploring the association between species-level Aitchison distances of samples in both cohorts and available metadata (same as described in Table S7).
Table S12	Association analysis between microbial taxa abundances at species-level and available metadata for the LLD cohort
	The table contains the results of the linear model that analyzes the association between microbial taxa abundances at species-level and available metadata in LLD cohort. Only species with a prevalence > 10% were considered in the analysis.
Table S13	Association analysis between microbial taxa abundances at species-level and available metadata for the 500FG cohort
	The table contains the results of the linear model that analyzes the association between microbial taxa abundances at species-level and available metadata in 500FG cohort. Only species with a prevalence > 10% were considered in the analysis.
Table S14	Association analysis between microbial taxa abundances at species-level and available metadata for combined samples (LLD and 500FG) extracted with the APK and FSK protocols
	This table includes the results of the linear mixed model that explores the association between microbial taxa abundances at species-level and metadata for samples of both 500FG and LLD cohorts (combined) extracted with each protocol (separately). Only species with a prevalence > 10% were considered in the analysis.
Table S15	Association analysis between microbial taxa abundances at species-level and available metadata for combined samples (LLD and 500FG) extracted with different DNA extraction protocols
	This table includes the results of the linear mixed model that explores the association between microbial taxa abundances at species-level and metadata for samples of both 500FG and LLD cohorts (combined) extracted with different protocol (combined). Only species with a prevalence > 10% were considered in the analysis.

## Sheet: Table S1
Table S1: Read depth, DNA concentration and DNA purity values of samples from the 500FG and LLD cohorts
500FG Cohort							LLD Cohort
Sample	DNA Concentration (ng/ul)	DNA yield (mg)	260/280 absorbance ratio	Raw read number	Filtered read number		Sample	DNA Concentration (ng/ul)	DNA yield (mg)	260/280 absorbance ratio	Raw read number	Filtered read number
500FG_FSK_sample1	179.76	0.017976	2.03	2.71E+07	2.56E+07		LLD_FSK_sample1	83.386	0.0083386	2.187	2.25E+07	2.05E+07
500FG_FSK_sample2	129.33	0.012933	1.9	2.68E+07	2.55E+07		LLD_FSK_sample2	65.018	0.0065018	1.9	1.42E+07	1.29E+07
500FG_FSK_sample3	108.63	0.010863	2.03	2.61E+07	2.47E+07		LLD_FSK_sample3	34.841	0.0034841	1.831	1.42E+07	1.23E+07
500FG_FSK_sample4	148.5	0.01485	1.96	2.74E+07	2.61E+07		LLD_FSK_sample4	102.739	0.0102739	2.091	1.25E+07	1.14E+07
500FG_FSK_sample5	94.3	0.00943	1.99	2.99E+07	2.89E+07		LLD_FSK_sample5	33.903	0.0033903	1.867	1.43E+07	1.28E+07
500FG_FSK_sample6	102.48	0.010248	2.08	2.82E+07	2.73E+07		LLD_FSK_sample6	7.967	0.0007967	1.579	1.57E+07	1.35E+07
500FG_FSK_sample7	51.11	0.005111	1.96	2.73E+07	2.63E+07		LLD_FSK_sample7	124.619	0.0124619	2.122	1.49E+07	1.30E+07
500FG_FSK_sample8	124.97	0.012497	1.89	2.34E+07	2.22E+07		LLD_FSK_sample8	38.167	0.0038167	2.103	1.40E+07	1.27E+07
500FG_FSK_sample9	54.44	0.005444	2.02	1.85E+07	1.75E+07		LLD_FSK_sample9	75.778	0.0075778	2.05	1.37E+07	1.23E+07
500FG_FSK_sample10	81.66	0.008166	2.03	2.37E+07	2.24E+07		LLD_FSK_sample10	48.824	0.0048824	2.044	6.88E+06	5.84E+06
500FG_FSK_sample11	79.37	0.007937	1.93	3.00E+07	2.84E+07		LLD_FSK_sample11	84.235	0.0084235	2.188	1.08E+07	1.01E+07
500FG_FSK_sample12	117	0.0117	1.87	2.71E+07	2.58E+07		LLD_FSK_sample12	99.242	0.0099242	2.038	1.41E+07	1.28E+07
500FG_FSK_sample13	100.6	0.01006	1.97	3.48E+07	3.34E+07		LLD_FSK_sample13	74.966	0.0074966	2.037	1.52E+07	1.34E+07
500FG_FSK_sample14	50.74	0.005074	1.98	2.00E+07	1.92E+07		LLD_FSK_sample14	58.085	0.0058085	2.05	1.31E+07	1.21E+07
500FG_FSK_sample15	25.52	0.002552	1.95	2.00E+07	1.92E+07		LLD_FSK_sample15	100.404	0.0100404	1.954	1.62E+07	1.47E+07
500FG_FSK_sample16	57.39	0.005739	1.93	3.16E+07	2.97E+07		LLD_FSK_sample16	102.422	0.0102422	2.016	1.33E+07	1.19E+07
500FG_FSK_sample17	59.13	0.005913	1.74	3.30E+07	3.14E+07		LLD_FSK_sample17	52.621	0.0052621	1.792	1.69E+07	1.51E+07
500FG_FSK_sample18	275.9	0.02759	2.05	3.20E+07	3.08E+07		LLD_FSK_sample18	126.009	0.0126009	2.083	1.50E+07	1.37E+07
500FG_FSK_sample19	195.42	0.019542	1.95	2.71E+07	2.60E+07		LLD_FSK_sample19	25.915	0.0025915	1.922	2.42E+07	2.19E+07
500FG_FSK_sample20	86.21	0.008621	1.87	2.34E+07	2.23E+07		LLD_FSK_sample20	80.73	0.008073	1.846	2.20E+07	1.97E+07
500FG_FSK_sample21	101.23	0.010123	2.04	2.27E+07	2.17E+07		LLD_FSK_sample21	53.891	0.0053891	1.865	1.37E+07	1.19E+07
500FG_FSK_sample22	155.39	0.015539	1.85	3.95E+07	3.74E+07		LLD_FSK_sample22	36.962	0.0036962	1.944	1.68E+07	1.47E+07
500FG_FSK_sample23	103.04	0.010304	1.83	4.00E+07	3.85E+07		LLD_FSK_sample23	47.905	0.0047905	1.989	1.36E+07	1.23E+07
500FG_FSK_sample24	107.57	0.010757	2.03	3.29E+07	3.13E+07		LLD_FSK_sample24	113.524	0.0113524	1.969	1.29E+07	1.11E+07
500FG_FSK_sample25	65.87	0.006587	1.91	2.84E+07	2.68E+07		LLD_FSK_sample25	99.977	0.0099977	1.87	1.49E+07	1.37E+07
500FG_FSK_sample26	43.47	0.004347	1.91	3.26E+07	3.09E+07		LLD_FSK_sample26	110.075	0.0110075	2.075	1.38E+07	1.24E+07
500FG_FSK_sample27	60.54	0.006054	1.94	3.09E+07	2.99E+07		LLD_FSK_sample27	41.684	0.0041684	2	2.23E+07	2.02E+07
500FG_FSK_sample28	70.47	0.007047	2.1	3.18E+07	3.06E+07		LLD_FSK_sample28	138.534	0.0138534	2.1	1.48E+07	1.31E+07
500FG_FSK_sample29	62.16	0.006216	1.96	2.51E+07	2.40E+07		LLD_FSK_sample29	32.676	0.0032676	2.068	2.96E+07	2.67E+07
500FG_FSK_sample30	141.1	0.01411	1.99	3.34E+07	3.22E+07		LLD_FSK_sample30	56.125	0.0056125	2.012	1.56E+07	1.40E+07
500FG_FSK_sample31	81.44	0.008144	1.84	3.98E+07	3.84E+07		LLD_FSK_sample31	95.439	0.0095439	2.113	1.05E+07	9.73E+06
500FG_FSK_sample32	52.13	0.005213	1.94	3.41E+07	3.22E+07		LLD_FSK_sample32	110.722	0.0110722	2.053	1.40E+07	1.25E+07
500FG_FSK_sample33	13.8	0.00138	1.75	2.11E+07	2.02E+07		LLD_FSK_sample33	82.728	0.0082728	1.909	1.59E+07	1.40E+07
500FG_FSK_sample34	77.52	0.007752	2.02	3.13E+07	2.94E+07		LLD_FSK_sample34	97.091	0.0097091	2.017	1.51E+07	1.37E+07
500FG_FSK_sample35	49.45	0.004945	2.03	1.70E+07	1.61E+07		LLD_FSK_sample35	43.2	0.00432	2.145	1.63E+07	1.47E+07
500FG_FSK_sample36	127.98	0.012798	1.83	2.56E+07	2.42E+07		LLD_FSK_sample36	25.97	0.002597	2.085	2.21E+07	2.02E+07
500FG_FSK_sample37	99.76	0.009976	2.03	2.90E+07	2.77E+07		LLD_FSK_sample37	39.891	0.0039891	1.887	9.96E+06	9.08E+06
500FG_FSK_sample38	68.8	0.00688	2.07	2.80E+07	2.66E+07		LLD_FSK_sample38	37.682	0.0037682	2.103	1.33E+07	1.20E+07
500FG_FSK_sample39	237.96	0.023796	1.91	3.09E+07	2.94E+07		LLD_FSK_sample39	48.051	0.0048051	1.948	1.16E+07	1.06E+07
500FG_FSK_sample40	61.54	0.006154	1.92	3.24E+07	3.04E+07		LLD_FSK_sample40	37.837	0.0037837	1.99	1.48E+07	1.34E+07
500FG_FSK_sample41	145.5	0.01455	2.04	3.29E+07	3.14E+07		LLD_FSK_sample41	153.136	0.0153136	1.95	1.32E+07	1.15E+07
500FG_FSK_sample42	117.9	0.01179	1.98	2.96E+07	2.82E+07		LLD_FSK_sample42	249.126	0.0249126	2.107	1.51E+07	1.30E+07
500FG_FSK_sample43	69.82	0.006982	1.98	2.77E+07	2.61E+07		LLD_FSK_sample43	50.442	0.0050442	1.839	1.01E+07	9.19E+06
500FG_FSK_sample44	113.87	0.011387	1.99	1.76E+07	1.68E+07		LLD_FSK_sample44	50.21	0.005021	2.033	1.03E+07	9.35E+06
500FG_FSK_sample45	41.27	0.004127	2.14	3.35E+07	3.22E+07		LLD_FSK_sample45	17.49	0.001749	2.129	1.14E+07	1.00E+07
500FG_FSK_sample46	105.51	0.010551	1.97	1.83E+07	1.74E+07		LLD_FSK_sample46	54.005	0.0054005	1.799	1.25E+07	1.09E+07
500FG_FSK_sample47	148.07	0.014807	2.04	2.15E+07	2.02E+07		LLD_FSK_sample47	43.749	0.0043749	2.265	1.55E+07	1.37E+07
500FG_FSK_sample48	130.22	0.013022	1.86	2.06E+07	1.97E+07		LLD_FSK_sample48	76.048	0.0076048	1.901	1.68E+07	1.54E+07
500FG_FSK_sample49	78.54	0.007854	1.93	3.06E+07	2.90E+07		LLD_FSK_sample49	32.193	0.0032193	2.068	1.25E+07	1.09E+07
500FG_FSK_sample50	165.75	0.016575	1.95	2.64E+07	2.53E+07		LLD_FSK_sample50	70.548	0.0070548	2.039	1.56E+07	1.38E+07
500FG_FSK_sample51	141.49	0.014149	1.96	3.23E+07	3.09E+07		LLD_FSK_sample51	164.943	0.0164943	2.043	1.30E+07	1.19E+07
500FG_FSK_sample52	96.14	0.009614	NA	1.79E+07	1.71E+07		LLD_FSK_sample52	41.716	0.0041716	2.016	1.29E+07	1.16E+07
500FG_FSK_sample53	104.7	0.01047	1.87	2.04E+07	1.94E+07		LLD_FSK_sample53	25.92	0.002592	1.922	2.29E+07	2.10E+07
500FG_FSK_sample54	60.73	0.006073	1.82	3.31E+07	3.13E+07		LLD_FSK_sample54	76.497	0.0076497	1.981	1.40E+07	1.22E+07
500FG_FSK_sample55	198.55	0.019855	1.88	3.42E+07	3.26E+07		LLD_FSK_sample55	86.067	0.0086067	2.059	1.48E+07	1.32E+07
500FG_FSK_sample56	104.84	0.010484	1.9	3.30E+07	3.14E+07		LLD_FSK_sample56	106.8	0.01068	2.124	1.36E+07	1.18E+07
500FG_FSK_sample57	115.17	0.011517	1.88	3.04E+07	2.89E+07		LLD_FSK_sample57	37.909	0.0037909	1.99	1.53E+07	1.39E+07
500FG_FSK_sample58	65.51	0.006551	1.73	2.70E+07	2.55E+07		LLD_FSK_sample58	39.891	0.0039891	1.887	1.47E+07	1.32E+07
500FG_FSK_sample59	112.05	0.011205	1.99	2.71E+07	2.57E+07		LLD_FSK_sample59	110.904	0.0110904	2.034	1.53E+07	1.38E+07
500FG_FSK_sample60	199.96	0.019996	2	2.88E+07	2.74E+07		LLD_FSK_sample60	40.818	0.0040818	1.949	2.01E+07	1.82E+07
500FG_FSK_sample61	28.85	0.002885	2.02	2.20E+07	2.10E+07		LLD_FSK_sample61	61.544	0.0061544	1.793	1.79E+07	1.57E+07
500FG_FSK_sample62	84.43	0.008443	1.97	3.21E+07	3.06E+07		LLD_FSK_sample62	61.804	0.0061804	1.994	1.36E+07	1.19E+07
500FG_FSK_sample63	113.88	0.011388	2.04	3.34E+07	3.18E+07		LLD_FSK_sample63	96.701	0.0096701	2.1	1.65E+07	1.50E+07
500FG_FSK_sample64	435.99	0.043599	2	2.74E+07	2.55E+07		LLD_FSK_sample64	112.266	0.0112266	2.16	1.05E+07	9.57E+06
500FG_FSK_sample65	63.82	0.006382	1.99	3.74E+07	3.54E+07		LLD_FSK_sample65	81.116	0.0081116	2.134	1.49E+07	1.34E+07
500FG_FSK_sample66	39.72	0.003972	1.82	3.66E+07	3.44E+07		LLD_FSK_sample66	26.978	0.0026978	1.855	1.23E+07	1.07E+07
500FG_FSK_sample67	137.62	0.013762	1.87	3.23E+07	3.06E+07		LLD_FSK_sample67	40.316	0.0040316	1.764	1.43E+07	1.32E+07
500FG_FSK_sample68	169.71	0.016971	1.9	3.59E+07	3.41E+07		LLD_FSK_sample68	146.871	0.0146871	2.063	1.63E+07	1.46E+07
500FG_FSK_sample69	118.96	0.011896	1.81	2.70E+07	2.56E+07		LLD_FSK_sample69	125.929	0.0125929	2.04	1.29E+07	1.11E+07
500FG_FSK_sample70	102.96	0.010296	1.87	3.28E+07	3.10E+07		LLD_FSK_sample70	18.609	0.0018609	2	1.18E+07	1.07E+07
500FG_FSK_sample71	137.26	0.013726	1.9	3.59E+07	3.43E+07		LLD_FSK_sample71	100.208	0.0100208	2.095	1.44E+07	1.33E+07
500FG_FSK_sample72	96.74	0.009674	1.89	3.96E+07	3.77E+07		LLD_FSK_sample72	12.98	0.001298	1.852	1.64E+07	1.51E+07
500FG_FSK_sample73	78.29	0.007829	1.87	3.18E+07	3.04E+07		LLD_FSK_sample73	22.151	0.0022151	1.851	1.28E+07	1.11E+07
500FG_FSK_sample74	45.22	0.004522	2.05	2.59E+07	2.46E+07		LLD_FSK_sample74	60.099	0.0060099	1.942	1.60E+07	1.45E+07
500FG_FSK_sample75	108.78	0.010878	1.97	2.40E+07	2.26E+07		LLD_FSK_sample75	94.212	0.0094212	1.941	1.42E+07	1.22E+07
500FG_FSK_sample76	50.23	0.005023	2.05	2.26E+07	2.16E+07		LLD_FSK_sample76	59.763	0.0059763	2.283	1.95E+07	1.75E+07
500FG_FSK_sample77	83.19	0.008319	1.98	3.17E+07	3.00E+07		LLD_FSK_sample77	33.44	0.003344	2.274	1.53E+07	1.39E+07
500FG_FSK_sample78	69.53	0.006953	1.9	2.51E+07	2.34E+07		LLD_FSK_sample78	42.244	0.0042244	1.518	1.44E+07	1.25E+07
500FG_FSK_sample79	119.11	0.011911	1.97	2.60E+07	2.47E+07		LLD_FSK_sample79	22.076	0.0022076	1.907	1.60E+07	1.44E+07
500FG_FSK_sample80	95.93	0.009593	1.33	3.50E+07	3.30E+07		LLD_FSK_sample80	85.428	0.0085428	1.814	1.42E+07	1.26E+07
500FG_FSK_sample81	49.15	0.004915	1.56	3.03E+07	2.92E+07		LLD_FSK_sample81	70.116	0.0070116	1.816	1.30E+07	1.12E+07
500FG_FSK_sample82	202.22	0.020222	1.93	2.31E+07	2.20E+07		LLD_FSK_sample82	45.249	0.0045249	2.039	1.05E+07	9.53E+06
500FG_FSK_sample83	79.29	0.007929	1.86	3.33E+07	3.12E+07		LLD_FSK_sample83	47.093	0.0047093	2.034	1.35E+07	1.24E+07
500FG_FSK_sample84	99.8	0.00998	NA	3.30E+07	3.12E+07		LLD_FSK_sample84	15.11	0.001511	1.871	1.85E+07	1.63E+07
500FG_FSK_sample85	87.53	0.008753	1.91	2.14E+07	2.02E+07		LLD_FSK_sample85	37.757	0.0037757	1.884	1.12E+07	1.02E+07
500FG_FSK_sample86	147.49	0.014749	1.88	1.76E+07	1.68E+07		LLD_FSK_sample86	181.575	0.0181575	2.095	1.35E+07	1.23E+07
500FG_FSK_sample87	90.44	0.009044	1.98	3.11E+07	2.97E+07		LLD_FSK_sample87	74.546	0.0074546	2.081	1.30E+07	1.15E+07
500FG_FSK_sample88	110.37	0.011037	2	2.32E+07	2.22E+07		LLD_FSK_sample88	62.209	0.0062209	2.101	1.36E+07	1.18E+07
500FG_FSK_sample89	113.93	0.011393	1.96	2.87E+07	2.73E+07		LLD_FSK_sample89	66.083	0.0066083	2.01	1.71E+07	1.52E+07
500FG_FSK_sample90	60.42	0.006042	1.83	2.52E+07	2.35E+07		LLD_FSK_sample90	25.134	0.0025134	1.944	1.22E+07	1.06E+07
500FG_FSK_sample91	75.9	0.00759	1.72	3.06E+07	2.95E+07		LLD_FSK_sample91	23.118	0.0023118	2	1.22E+07	1.07E+07
500FG_FSK_sample92	83.92	0.008392	1.87	2.41E+07	2.28E+07		LLD_FSK_sample92	24.365	0.0024365	1.863	1.24E+07	1.06E+07
500FG_FSK_sample93	74.3	0.00743	1.93	2.38E+07	2.27E+07		LLD_FSK_sample93	116.443	0.0116443	1.943	9.94E+06	8.24E+06
500FG_FSK_sample94	116.36	0.011636	1.95	2.92E+07	2.79E+07		LLD_FSK_sample94	159.852	0.0159852	2.071	1.84E+07	1.63E+07
500FG_FSK_sample95	88.69	0.008869	1.96	2.69E+07	2.50E+07		LLD_FSK_sample95	46.001	0.0046001	2.015	1.51E+07	1.36E+07
500FG_FSK_sample96	94.18	0.009418	1.87	3.22E+07	3.04E+07		LLD_FSK_sample96	41.247	0.0041247	1.855	2.21E+07	1.98E+07
500FG_FSK_sample97	142.04	0.014204	2.02	2.14E+07	1.99E+07		LLD_FSK_sample97	53.662	0.0053662	2.207	1.42E+07	1.30E+07
500FG_FSK_sample98	97.15	0.009715	1.98	2.42E+07	2.32E+07		LLD_FSK_sample98	74.876	0.0074876	1.954	1.62E+07	1.45E+07
500FG_FSK_sample99	81.02	0.008102	1.88	2.84E+07	2.63E+07		LLD_FSK_sample99	32.074	0.0032074	1.955	1.31E+07	1.13E+07
500FG_FSK_sample100	62.7	0.00627	1.87	3.33E+07	3.14E+07		LLD_FSK_sample100	56.734	0.0056734	1.991	1.34E+07	1.20E+07
500FG_FSK_sample101	30.51	0.003051	2.03	2.02E+07	1.95E+07		LLD_FSK_sample101	89.862	0.0089862	1.834	1.63E+07	1.45E+07
500FG_FSK_sample102	85.82	0.008582	2.04	2.34E+07	2.24E+07		LLD_FSK_sample102	24.989	0.0024989	2	6.40E+06	5.72E+06
500FG_FSK_sample103	105.58	0.010558	1.83	2.59E+07	2.46E+07		LLD_FSK_sample103	67.523	0.0067523	1.823	1.55E+07	1.44E+07
500FG_FSK_sample104	159.99	0.015999	1.89	2.49E+07	2.38E+07		LLD_FSK_sample104	77.33	0.007733	1.955	1.46E+07	1.27E+07
500FG_FSK_sample105	76.31	0.007631	1.72	2.75E+07	2.61E+07		LLD_FSK_sample105	24.799	0.0024799	2.186	1.37E+07	1.17E+07
500FG_FSK_sample106	42.94	0.004294	2.02	3.19E+07	3.06E+07		LLD_FSK_sample106	5.732	0.0005732	1.467	1.90E+07	1.68E+07
500FG_FSK_sample107	126.11	0.012611	1.81	2.91E+07	2.72E+07		LLD_FSK_sample107	93.962	0.0093962	1.972	1.51E+07	1.35E+07
500FG_FSK_sample108	130.27	0.013027	1.89	2.65E+07	2.47E+07		LLD_FSK_sample108	28.965	0.0028965	2.023	1.21E+07	1.09E+07
500FG_FSK_sample109	258.32	0.025832	2.01	3.13E+07	2.93E+07		LLD_FSK_sample109	131.846	0.0131846	2.005	1.45E+07	1.26E+07
500FG_FSK_sample110	82.76	0.008276	1.88	3.48E+07	3.27E+07		LLD_FSK_sample110	65.653	0.0065653	1.754	1.80E+07	1.60E+07
500FG_FSK_sample111	155.07	0.015507	1.88	3.56E+07	3.39E+07		LLD_FSK_sample111	72.013	0.0072013	1.871	1.71E+07	1.54E+07
500FG_FSK_sample112	155.24	0.015524	1.92	2.08E+07	1.96E+07		LLD_FSK_sample112	107.574	0.0107574	2.026	1.94E+07	1.72E+07
500FG_FSK_sample113	74.99	0.007499	2.07	2.76E+07	2.64E+07		LLD_FSK_sample113	42.661	0.0042661	1.835	1.34E+07	1.17E+07
500FG_FSK_sample114	117.21	0.011721	2.01	3.09E+07	2.94E+07		LLD_FSK_sample114	89.984	0.0089984	1.984	1.96E+07	1.77E+07
500FG_FSK_sample115	49.14	0.004914	1.92	3.46E+07	3.20E+07		LLD_FSK_sample115	55.679	0.0055679	1.834	1.55E+07	1.34E+07
500FG_FSK_sample116	45.26	0.004526	1.71	2.78E+07	2.63E+07		LLD_FSK_sample116	136.888	0.0136888	2.061	1.42E+07	1.27E+07
500FG_FSK_sample117	123.79	0.012379	1.84	2.47E+07	2.32E+07		LLD_FSK_sample117	49.779	0.0049779	2.056	1.23E+07	1.08E+07
500FG_FSK_sample118	205.4	0.02054	1.96	2.45E+07	2.31E+07		LLD_FSK_sample118	73.569	0.0073569	1.858	1.34E+07	1.21E+07
500FG_FSK_sample119	207.61	0.020761	1.95	2.54E+07	2.35E+07		LLD_FSK_sample119	16.822	0.0016822	1.711	1.26E+07	1.11E+07
500FG_FSK_sample120	65.94	0.006594	1.83	3.30E+07	3.02E+07		LLD_FSK_sample120	126.018	0.0126018	2.066	1.36E+07	1.21E+07
500FG_FSK_sample121	129.11	0.012911	1.81	3.43E+07	3.26E+07		LLD_FSK_sample121	45.312	0.0045312	2.015	1.48E+07	1.30E+07
500FG_FSK_sample122	87.4	0.00874	1.77	3.60E+07	3.44E+07		LLD_FSK_sample122	73.858	0.0073858	2.085	1.16E+07	1.06E+07
500FG_FSK_sample123	125.35	0.012535	1.83	3.52E+07	3.36E+07		LLD_FSK_sample123	67.223	0.0067223	2.059	1.35E+07	1.21E+07
500FG_FSK_sample124	185.63	0.018563	1.96	3.06E+07	2.91E+07		LLD_FSK_sample124	59.419	0.0059419	1.908	1.59E+07	1.44E+07
500FG_FSK_sample125	183.79	0.018379	1.89	3.33E+07	3.13E+07		LLD_FSK_sample125	43.266	0.0043266	1.855	1.40E+07	1.21E+07
500FG_FSK_sample126	229.29	0.022929	2.02	2.80E+07	2.71E+07		LLD_FSK_sample126	83.303	0.0083303	2.06	1.40E+07	1.24E+07
500FG_FSK_sample127	80.05	0.008005	1.86	2.96E+07	2.83E+07		LLD_FSK_sample127	11.132	0.0011132	1.826	1.87E+07	1.67E+07
500FG_FSK_sample128	151.32	0.015132	1.91	3.05E+07	2.85E+07		LLD_FSK_sample128	31.27	0.003127	1.662	1.04E+07	9.35E+06
500FG_FSK_sample129	134.34	0.013434	1.83	2.72E+07	2.54E+07		LLD_FSK_sample129	31.867	0.0031867	2.054	1.46E+07	1.34E+07
500FG_FSK_sample130	164.58	0.016458	1.93	2.76E+07	2.63E+07		LLD_FSK_sample130	101.8	0.01018	2.038	1.17E+07	1.06E+07
500FG_FSK_sample131	101.03	0.010103	1.88	3.08E+07	2.96E+07		LLD_FSK_sample131	37.638	0.0037638	2.119	2.17E+07	1.96E+07
500FG_FSK_sample132	68.59	0.006859	2.01	3.25E+07	3.05E+07		LLD_FSK_sample132	23.749	0.0023749	2.093	1.91E+07	1.76E+07
500FG_FSK_sample133	103.61	0.010361	1.87	3.26E+07	3.01E+07		LLD_FSK_sample133	19.725	0.0019725	2.091	1.58E+07	1.45E+07
500FG_FSK_sample134	68.88	0.006888	1.91	2.75E+07	2.62E+07		LLD_FSK_sample134	21.169	0.0021169	2.203	1.58E+07	1.45E+07
500FG_FSK_sample135	72.34	0.007234	1.78	2.56E+07	2.45E+07		LLD_FSK_sample135	133.938	0.0133938	2.106	1.56E+07	1.39E+07
500FG_FSK_sample136	101.37	0.010137	1.85	2.60E+07	2.43E+07		LLD_FSK_sample136	148.695	0.0148695	2.07	1.40E+07	1.26E+07
500FG_FSK_sample137	95.17	0.009517	1.86	2.57E+07	2.44E+07		LLD_FSK_sample137	22.326	0.0022326	2	1.38E+07	1.18E+07
500FG_FSK_sample138	290.86	0.029086	2.01	2.68E+07	2.54E+07		LLD_FSK_sample138	142.732	0.0142732	2.147	1.52E+07	1.42E+07
500FG_FSK_sample139	80.37	0.008037	1.83	3.29E+07	3.07E+07		LLD_FSK_sample139	72.882	0.0072882	2.038	1.35E+07	1.25E+07
500FG_FSK_sample140	139.74	0.013974	1.72	2.48E+07	2.37E+07		LLD_FSK_sample140	30.734	0.0030734	2.058	1.32E+07	1.13E+07
500FG_FSK_sample141	140.73	0.014073	1.98	3.22E+07	3.02E+07		LLD_FSK_sample141	13.392	0.0013392	1.852	1.33E+07	1.22E+07
500FG_FSK_sample142	99.11	0.009911	1.82	2.36E+07	2.26E+07		LLD_FSK_sample142	48.517	0.0048517	1.989	1.49E+07	1.36E+07
500FG_FSK_sample143	111.41	0.011141	1.91	3.22E+07	2.99E+07		LLD_FSK_sample143	39.573	0.0039573	2.264	1.28E+07	1.11E+07
500FG_FSK_sample144	131.05	0.013105	2	3.81E+07	3.65E+07		LLD_FSK_sample144	62.298	0.0062298	1.977	1.50E+07	1.29E+07
500FG_FSK_sample145	97.94	0.009794	1.87	2.07E+07	1.96E+07		LLD_FSK_sample145	71.764	0.0071764	2.055	1.51E+07	1.31E+07
500FG_FSK_sample146	141.52	0.014152	2	2.23E+07	2.13E+07		LLD_FSK_sample146	25.261	0.0025261	1.944	1.49E+07	1.29E+07
500FG_FSK_sample147	97.7	0.00977	2.02	2.84E+07	2.65E+07		LLD_FSK_sample147	77.05	0.007705	2.094	1.92E+07	1.71E+07
500FG_FSK_sample148	6.56	0.000656	1.87	2.09E+07	1.99E+07		LLD_FSK_sample148	56.114	0.0056114	1.938	1.50E+07	1.34E+07
500FG_FSK_sample149	72.56	0.007256	1.67	3.43E+07	3.21E+07		LLD_FSK_sample149	69.25	0.006925	2.088	1.04E+07	9.38E+06
500FG_FSK_sample150	106.01	0.010601	1.92	2.61E+07	2.46E+07		LLD_FSK_sample150	83.67	0.008367	1.9	1.57E+07	1.42E+07
500FG_FSK_sample151	158.09	0.015809	1.93	2.33E+07	2.22E+07		LLD_FSK_sample151	52.7	0.00527	1.86	1.33E+07	1.14E+07
500FG_FSK_sample152	145.5	0.01455	1.75	3.58E+07	3.28E+07		LLD_FSK_sample152	71.714	0.0071714	1.951	1.74E+07	1.53E+07
500FG_FSK_sample153	178.21	0.017821	1.73	2.46E+07	2.32E+07		LLD_FSK_sample153	117.08	0.011708	2.015	1.45E+07	1.29E+07
500FG_FSK_sample154	185.41	0.018541	1.82	2.88E+07	2.78E+07		LLD_FSK_sample154	97.764	0.0097764	2.075	1.37E+07	1.19E+07
500FG_FSK_sample155	78.41	0.007841	1.73	2.78E+07	2.64E+07		LLD_FSK_sample155	77.07	0.007707	2.037	1.63E+07	1.47E+07
500FG_FSK_sample156	146.2	0.01462	1.79	2.04E+07	1.95E+07		LLD_FSK_sample156	94.293	0.0094293	2.053	1.45E+07	1.26E+07
500FG_FSK_sample157	128.02	0.012802	1.58	3.90E+07	3.59E+07		LLD_FSK_sample157	83.933	0.0083933	2.033	1.38E+07	1.21E+07
500FG_FSK_sample158	155.61	0.015561	1.68	3.89E+07	3.61E+07		LLD_FSK_sample158	46.921	0.0046921	1.792	1.63E+07	1.50E+07
500FG_FSK_sample159	177.55	0.017755	1.74	2.98E+07	2.78E+07		LLD_FSK_sample159	47.876	0.0047876	2.134	1.28E+07	1.12E+07
500FG_FSK_sample160	129.31	0.012931	1.82	3.20E+07	2.97E+07		LLD_FSK_sample160	69.496	0.0069496	1.88	1.18E+07	1.02E+07
500FG_FSK_sample161	47.72	0.004772	1.98	3.19E+07	2.97E+07		LLD_FSK_sample161	31.171	0.0031171	1.655	1.05E+07	9.44E+06
500FG_FSK_sample162	165.96	0.016596	1.81	2.68E+07	2.58E+07		LLD_FSK_sample162	56.125	0.0056125	2.091	1.55E+07	1.40E+07
500FG_FSK_sample163	88.62	0.008862	1.6	3.51E+07	3.37E+07		LLD_FSK_sample163	34.988	0.0034988	1.799	1.42E+07	1.29E+07
500FG_FSK_sample164	118.98	0.011898	1.65	1.93E+07	1.84E+07		LLD_FSK_sample164	29.557	0.0029557	1.824	1.13E+07	9.63E+06
500FG_FSK_sample165	23.39	0.002339	1.58	2.07E+07	1.97E+07		LLD_FSK_sample165	20.078	0.0020078	2.034	1.40E+07	1.19E+07
500FG_FSK_sample166	118.32	0.011832	1.95	1.97E+07	1.86E+07		LLD_FSK_sample166	145.904	0.0145904	2.112	1.29E+07	1.12E+07
500FG_FSK_sample167	128.5	0.01285	1.77	2.41E+07	2.24E+07		LLD_FSK_sample167	25.378	0.0025378	2.166	1.53E+07	1.42E+07
500FG_FSK_sample168	233.46	0.023346	1.97	2.68E+07	2.54E+07		LLD_FSK_sample168	53.891	0.0053891	1.865	1.69E+07	1.44E+07
500FG_FSK_sample169	78.92	0.007892	1.95	1.85E+07	1.77E+07		LLD_FSK_sample169	106.005	0.0106005	1.957	1.13E+07	1.03E+07
500FG_FSK_sample170	51.98	0.005198	2.01	2.05E+07	1.97E+07		LLD_FSK_sample170	100.083	0.0100083	2.051	1.58E+07	1.43E+07
500FG_FSK_sample171	114.1	0.01141	1.87	2.11E+07	2.02E+07		LLD_FSK_sample171	62.355	0.0062355	2.011	1.27E+07	1.17E+07
500FG_FSK_sample172	120.69	0.012069	1.86	1.49E+07	1.43E+07		LLD_FSK_sample172	106.519	0.0106519	1.893	1.52E+07	1.33E+07
500FG_FSK_sample173	105.8	0.01058	1.88	1.76E+07	1.68E+07		LLD_FSK_sample173	71.579	0.0071579	2.024	1.39E+07	1.23E+07
500FG_FSK_sample174	113.72	0.011372	2	1.57E+07	1.50E+07		LLD_FSK_sample174	22.043	0.0022043	2.103	1.42E+07	1.27E+07
500FG_FSK_sample175	132.64	0.013264	1.88	1.91E+07	1.82E+07		LLD_FSK_sample175	64.545	0.0064545	2.043	1.59E+07	1.39E+07
500FG_FSK_sample176	122.6	0.01226	1.89	2.54E+07	2.34E+07		LLD_FSK_sample176	29.931	0.0029931	1.952	1.58E+07	1.44E+07
500FG_FSK_sample177	60.11	0.006011	1.65	1.77E+07	1.68E+07		LLD_FSK_sample177	38.097	0.0038097	2.045	1.35E+07	1.15E+07
500FG_FSK_sample178	53.7	0.00537	1.72	2.40E+07	2.26E+07		LLD_FSK_sample178	32.094	0.0032094	1.955	1.31E+07	1.16E+07
500FG_FSK_sample179	156.97	0.015697	1.74	1.93E+07	1.84E+07		LLD_FSK_sample179	103.653	0.0103653	1.898	1.60E+07	1.45E+07
500FG_FSK_sample180	178	0.0178	2	1.76E+07	1.61E+07		LLD_FSK_sample180	46.673	0.0046673	1.885	1.44E+07	1.25E+07
500FG_FSK_sample181	102.08	0.010208	1.86	2.71E+07	2.56E+07		LLD_FSK_sample181	89.183	0.0089183	2.056	1.58E+07	1.39E+07
500FG_FSK_sample182	69.89	0.006989	1.87	2.67E+07	2.55E+07		LLD_FSK_sample182	83.851	0.0083851	1.958	1.63E+07	1.42E+07
500FG_FSK_sample183	149.67	0.014967	1.9	3.67E+07	3.55E+07		LLD_FSK_sample183	102.558	0.0102558	2.006	1.80E+07	1.61E+07
500FG_FSK_sample184	107.04	0.010704	1.91	2.14E+07	1.99E+07		LLD_FSK_sample184	54.166	0.0054166	2.095	1.31E+07	1.13E+07
500FG_FSK_sample185	123.99	0.012399	1.81	2.60E+07	2.41E+07		LLD_FSK_sample185	50.547	0.0050547	2.311	1.35E+07	1.17E+07
500FG_FSK_sample186	122.35	0.012235	1.75	2.42E+07	2.31E+07		LLD_FSK_sample186	75.167	0.0075167	2.083	1.10E+07	9.35E+06
500FG_FSK_sample187	89.15	0.008915	1.82	2.04E+07	1.95E+07		LLD_FSK_sample187	62.071	0.0062071	2.121	1.42E+07	1.22E+07
500FG_FSK_sample188	97.44	0.009744	2	2.34E+07	2.22E+07		LLD_FSK_sample188	65.863	0.0065863	2.043	1.29E+07	1.17E+07
500FG_FSK_sample189	116.33	0.011633	1.84	2.34E+07	2.23E+07		LLD_FSK_sample189	87.784	0.0087784	2.139	1.21E+07	1.11E+07
500FG_FSK_sample190	202.38	0.020238	2.1	2.99E+07	2.89E+07		LLD_FSK_sample190	40.855	0.0040855	2.072	1.48E+07	1.35E+07
500FG_FSK_sample191	148.39	0.014839	1.92	1.58E+07	1.52E+07		LLD_FSK_sample191	50.717	0.0050717	1.822	1.68E+07	1.46E+07
500FG_FSK_sample192	152.22	0.015222	1.92	1.64E+07	1.56E+07		LLD_FSK_sample192	82.613	0.0082613	1.842	1.63E+07	1.41E+07
500FG_FSK_sample193	76.81	0.007681	1.82	2.78E+07	2.66E+07		LLD_FSK_sample193	61.609	0.0061609	2.046	1.18E+07	1.08E+07
500FG_FSK_sample194	85.6	0.00856	2.04	2.32E+07	2.21E+07		LLD_FSK_sample194	45.659	0.0045659	1.924	1.13E+07	9.28E+06
500FG_FSK_sample195	123.33	0.012333	1.9	1.95E+07	1.86E+07		LLD_FSK_sample195	35.823	0.0035823	2.255	1.65E+07	1.52E+07
500FG_FSK_sample196	145.05	0.014505	2.13	3.00E+07	2.88E+07		LLD_FSK_sample196	60.239	0.0060239	1.942	1.70E+07	1.47E+07
500FG_FSK_sample197	90.06	0.009006	2.01	1.89E+07	1.81E+07		LLD_FSK_sample197	112.293	0.0112293	1.951	1.96E+07	1.79E+07
500FG_FSK_sample198	121.08	0.012108	2.07	2.19E+07	2.08E+07		LLD_FSK_sample198	81.288	0.0081288	2.076	1.35E+07	1.21E+07
500FG_FSK_sample199	109.75	0.010975	1.92	1.85E+07	1.77E+07		LLD_FSK_sample199	55.065	0.0055065	2.052	1.46E+07	1.27E+07
500FG_FSK_sample200	57.97	0.005797	2	1.69E+07	1.62E+07		LLD_FSK_sample200	46.031	0.0046031	1.842	1.66E+07	1.44E+07
500FG_FSK_sample201	124.43	0.012443	1.97	2.99E+07	2.84E+07		LLD_FSK_sample201	65.653	0.0065653	1.706	1.65E+07	1.50E+07
500FG_FSK_sample202	79.85	0.007985	1.81	1.70E+07	1.62E+07		LLD_FSK_sample202	24.314	0.0024314	2.224	1.42E+07	1.24E+07
500FG_FSK_sample203	74.84	0.007484	1.75	2.29E+07	2.19E+07		LLD_FSK_sample203	52.822	0.0052822	2.054	1.42E+07	1.22E+07
500FG_FSK_sample204	55.25	0.005525	1.95	2.77E+07	2.64E+07		LLD_FSK_sample204	65.524	0.0065524	2.01	1.44E+07	1.25E+07
500FG_FSK_sample205	83.28	0.008328	2.02	1.96E+07	1.87E+07		LLD_FSK_sample205	57.065	0.0057065	1.723	1.53E+07	1.32E+07
500FG_FSK_sample206	98.37	0.009837	1.79	2.49E+07	2.37E+07		LLD_FSK_sample206	31.469	0.0031469	2.126	1.41E+07	1.28E+07
500FG_FSK_sample207	103.28	0.010328	1.83	2.86E+07	2.73E+07		LLD_FSK_sample207	118.905	0.0118905	1.796	1.56E+07	1.35E+07
500FG_FSK_sample208	81.04	0.008104	1.93	2.94E+07	2.78E+07		LLD_FSK_sample208	95.702	0.0095702	2.162	1.37E+07	1.19E+07
500FG_FSK_sample209	184.57	0.018457	NA	3.09E+07	2.96E+07		LLD_FSK_sample209	34.649	0.0034649	1.93	1.49E+07	1.35E+07
500FG_FSK_sample210	76.44	0.007644	NA	3.17E+07	3.04E+07		LLD_FSK_sample210	58.767	0.0058767	2.147	1.49E+07	1.31E+07
500FG_FSK_sample211	118.31	0.011831	NA	2.44E+07	2.26E+07		LLD_FSK_sample211	93.877	0.0093877	2.041	1.43E+07	1.29E+07
500FG_FSK_sample212	95.06	0.009506	NA	2.21E+07	2.10E+07		LLD_FSK_sample212	31.434	0.0031434	1.955	1.33E+07	1.16E+07
500FG_FSK_sample213	102.44	0.010244	NA	2.45E+07	2.33E+07		LLD_FSK_sample213	72.963	0.0072963	2.085	1.22E+07	1.07E+07
500FG_FSK_sample214	115.42	0.011542	NA	1.99E+07	1.89E+07		LLD_FSK_sample214	42.146	0.0042146	2.068	1.61E+07	1.48E+07
500FG_FSK_sample215	85.85	0.008585	NA	1.70E+07	1.61E+07		LLD_FSK_sample215	67.508	0.0067508	1.994	1.48E+07	1.30E+07
500FG_FSK_sample216	151.11	0.015111	NA	2.62E+07	2.43E+07		LLD_FSK_sample216	112.425	0.0112425	1.932	1.38E+07	1.21E+07
500FG_FSK_sample217	96.54	0.009654	NA	2.26E+07	2.16E+07		LLD_FSK_sample217	56.602	0.0056602	1.991	1.32E+07	1.16E+07
500FG_FSK_sample218	129.04	0.012904	NA	1.87E+07	1.73E+07		LLD_FSK_sample218	29.334	0.0029334	2.099	1.62E+07	1.42E+07
500FG_FSK_sample219	59.17	0.005917	1.67	2.60E+07	2.50E+07		LLD_FSK_sample219	40.044	0.0040044	2.072	1.26E+07	1.04E+07
500FG_FSK_sample220	234.71	0.023471	NA	2.43E+07	2.29E+07		LLD_FSK_sample220	55.865	0.0055865	1.87	1.46E+07	1.28E+07
500FG_FSK_sample221	181.83	0.018183	NA	2.61E+07	2.49E+07		LLD_FSK_sample221	86.424	0.0086424	2.045	1.03E+07	9.35E+06
500FG_FSK_sample222	69.16	0.006916	NA	2.68E+07	2.49E+07		LLD_FSK_sample222	108.053	0.0108053	1.843	1.46E+07	1.28E+07
500FG_FSK_sample223	163.47	0.016347	NA	2.76E+07	2.67E+07		LLD_FSK_sample223	38.642	0.0038642	2.076	1.47E+07	1.34E+07
500FG_FSK_sample224	130.9	0.01309	NA	1.71E+07	1.63E+07		LLD_FSK_sample224	14.199	0.0014199	2.295	1.50E+07	1.37E+07
500FG_FSK_sample225	23.81	0.002381	1.76	1.72E+07	1.64E+07		LLD_FSK_sample225	54.48	0.005448	2.07	1.40E+07	1.22E+07
500FG_FSK_sample226	103.5	0.01035	NA	1.78E+07	1.70E+07		LLD_FSK_sample226	94.005	0.0094005	1.909	1.32E+07	1.22E+07
500FG_FSK_sample227	107.82	0.010782	1.88	2.40E+07	2.29E+07		LLD_FSK_sample227	32.074	0.0032074	1.729	1.60E+07	1.46E+07
500FG_FSK_sample228	138.02	0.013802	NA	1.79E+07	1.70E+07		LLD_FSK_sample228	47.047	0.0047047	2.191	1.44E+07	1.29E+07
500FG_FSK_sample229	75.38	0.007538	NA	2.13E+07	2.04E+07		LLD_FSK_sample229	28.163	0.0028163	1.576	1.46E+07	1.33E+07
500FG_FSK_sample230	81.32	0.008132	NA	2.31E+07	2.15E+07		LLD_FSK_sample230	48.741	0.0048741	2.013	1.63E+07	1.41E+07
500FG_FSK_sample231	149.66	0.014966	NA	2.78E+07	2.67E+07		LLD_FSK_sample231	123.218	0.0123218	2.041	1.42E+07	1.24E+07
500FG_FSK_sample232	41.99	0.004199	NA	1.59E+07	1.51E+07		LLD_FSK_sample232	38.013	0.0038013	1.962	1.33E+07	1.11E+07
500FG_FSK_sample233	159.74	0.015974	NA	2.99E+07	2.87E+07		LLD_FSK_sample233	46.031	0.0046031	1.842	1.17E+07	1.01E+07
500FG_FSK_sample234	29.96	0.002996	NA	3.78E+07	3.63E+07		LLD_FSK_sample234	67.657	0.0067657	1.992	1.07E+07	9.66E+06
500FG_FSK_sample235	92.45	0.009245	NA	1.70E+07	1.62E+07		LLD_FSK_sample235	30.609	0.0030609	1.774	1.20E+07	1.01E+07
500FG_FSK_sample236	197.54	0.019754	NA	3.63E+07	3.40E+07		LLD_FSK_sample236	47.634	0.0047634	2.014	1.41E+07	1.23E+07
500FG_FSK_sample237	111.22	0.011122	NA	1.76E+07	1.68E+07		LLD_FSK_sample237	44.93	0.004493	1.88	1.32E+07	1.20E+07
500FG_FSK_sample238	115.98	0.011598	NA	1.95E+07	1.87E+07		LLD_FSK_sample238	30.384	0.0030384	1.89	1.18E+07	1.01E+07
500FG_FSK_sample239	36.4	0.00364	1.99	2.45E+07	2.33E+07		LLD_FSK_sample239	60.954	0.0060954	1.959	1.04E+07	9.42E+06
500FG_FSK_sample240	94.74	0.009474	NA	2.04E+07	1.94E+07		LLD_FSK_sample240	36.877	0.0036877	1.72	1.17E+07	9.63E+06
500FG_FSK_sample241	161.98	0.016198	NA	1.91E+07	1.83E+07		LLD_FSK_sample241	49.215	0.0049215	2.059	1.15E+07	9.53E+06
500FG_FSK_sample242	155.61	0.015561	NA	2.51E+07	2.40E+07		LLD_FSK_sample242	42.787	0.0042787	2.068	1.01E+07	8.22E+06
500FG_FSK_sample243	125.15	0.012515	NA	2.11E+07	2.00E+07		LLD_FSK_sample243	63.983	0.0063983	2.079	1.42E+07	1.23E+07
500FG_FSK_sample244	142.56	0.014256	NA	1.78E+07	1.70E+07		LLD_FSK_sample244	63.469	0.0063469	1.882	1.42E+07	1.24E+07
500FG_FSK_sample245	112.41	0.011241	NA	2.05E+07	1.93E+07		LLD_FSK_sample245	63.983	0.0063983	2.079	1.82E+07	1.60E+07
500FG_FSK_sample246	100.28	0.010028	NA	2.17E+07	2.04E+07		LLD_FSK_sample246	59.661	0.0059661	1.924	1.36E+07	1.22E+07
500FG_FSK_sample247	171.67	0.017167	NA	2.63E+07	2.47E+07		LLD_FSK_sample247	31.97	0.003197	1.987	1.45E+07	1.27E+07
500FG_FSK_sample248	116.61	0.011661	NA	1.38E+07	1.32E+07		LLD_FSK_sample248	21.933	0.0021933	1.891	1.40E+07	1.29E+07
500FG_FSK_sample249	127.32	0.012732	NA	2.41E+07	2.22E+07		LLD_FSK_sample249	37.186	0.0037186	1.832	1.45E+07	1.34E+07
500FG_FSK_sample250	86.96	0.008696	NA	2.87E+07	2.70E+07		LLD_FSK_sample250	69.236	0.0069236	2.023	1.32E+07	1.17E+07
500FG_FSK_sample251	74.84	0.007484	2	3.27E+07	3.14E+07		LLD_FSK_sample251	39.395	0.0039395	2.072	1.48E+07	1.27E+07
500FG_FSK_sample252	361.54	0.036154	2.07	2.53E+07	2.31E+07		LLD_FSK_sample252	67.675	0.0067675	2.076	1.14E+07	9.53E+06
500FG_FSK_sample253	71.42	0.007142	1.92	3.13E+07	2.96E+07		LLD_FSK_sample253	61.046	0.0061046	2.186	1.49E+07	1.38E+07
500FG_FSK_sample254	79.01	0.007901	2.07	2.52E+07	2.40E+07		LLD_FSK_sample254	41.671	0.0041671	1.896	1.47E+07	1.34E+07
500FG_FSK_sample255	132.99	0.013299	1.85	1.92E+07	1.83E+07		LLD_FSK_sample255	33.266	0.0033266	1.787	1.49E+07	1.31E+07
500FG_FSK_sample256	95.41	0.009541	1.99	1.89E+07	1.79E+07		LLD_FSK_sample256	36.847	0.0036847	2.048	1.37E+07	1.23E+07
500FG_FSK_sample257	82.71	0.008271	1.89	3.23E+07	3.05E+07		LLD_FSK_sample257	132.93	0.013293	2.054	1.52E+07	1.35E+07
500FG_FSK_sample258	72.67	0.007267	1.8	2.88E+07	2.74E+07		LLD_FSK_sample258	94.667	0.0094667	2.139	1.40E+07	1.24E+07
500FG_FSK_sample259	69.44	0.006944	1.91	1.92E+07	1.83E+07		LLD_FSK_sample259	119.702	0.0119702	2.129	1.44E+07	1.30E+07
500FG_FSK_sample260	52.42	0.005242	1.96	1.62E+07	1.56E+07		LLD_FSK_sample260	78.818	0.0078818	2.022	1.45E+07	1.29E+07
500FG_FSK_sample261	36.21	0.003621	1.91	2.06E+07	1.97E+07		LLD_FSK_sample261	71.714	0.0071714	1.794	1.36E+07	1.17E+07
500FG_FSK_sample262	104.55	0.010455	1.87	1.85E+07	1.77E+07		LLD_FSK_sample262	72.3	0.00723	2.18	1.38E+07	1.26E+07
500FG_FSK_sample263	128.6	0.01286	1.93	1.52E+07	1.45E+07		LLD_FSK_sample263	54.585	0.0054585	2.033	1.30E+07	1.19E+07
500FG_FSK_sample264	92.93	0.009293	2.04	2.19E+07	2.09E+07		LLD_FSK_sample264	72.013	0.0072013	2.039	1.41E+07	1.25E+07
500FG_FSK_sample265	130.62	0.013062	1.95	2.79E+07	2.59E+07		LLD_FSK_sample265	72.765	0.0072765	2.133	1.33E+07	1.22E+07
500FG_FSK_sample266	71.52	0.007152	1.9	1.99E+07	1.87E+07		LLD_FSK_sample266	85.812	0.0085812	2.059	1.54E+07	1.39E+07
500FG_FSK_sample267	68.9	0.00689	1.99	2.43E+07	2.30E+07		LLD_FSK_sample267	7.165	0.0007165	2.277	1.45E+07	1.34E+07
500FG_FSK_sample268	176.14	0.017614	1.92	2.79E+07	2.62E+07		LLD_FSK_sample268	33.596	0.0033596	2.121	1.48E+07	1.35E+07
500FG_FSK_sample269	51.97	0.005197	1.77	1.79E+07	1.68E+07		LLD_FSK_sample269	85.127	0.0085127	2.153	1.39E+07	1.21E+07
500FG_FSK_sample270	26.04	0.002604	1.81	2.45E+07	2.34E+07		LLD_FSK_sample270	85.954	0.0085954	2.033	1.19E+07	1.09E+07
500FG_FSK_sample271	63.72	0.006372	2	2.50E+07	2.33E+07		LLD_FSK_sample271	54.339	0.0054339	1.882	1.37E+07	1.22E+07
500FG_FSK_sample272	97.09	0.009709	1.96	3.00E+07	2.83E+07		LLD_FSK_sample272	37.112	0.0037112	2.142	1.14E+07	1.02E+07
500FG_FSK_sample273	134.02	0.013402	2.02	2.20E+07	2.09E+07		LLD_FSK_sample273	39.599	0.0039599	2.017	1.24E+07	1.12E+07
500FG_FSK_sample274	106.75	0.010675	1.94	1.55E+07	1.44E+07		LLD_FSK_sample274	20.777	0.0020777	1.933	1.55E+07	1.41E+07
500FG_FSK_sample275	73.24	0.007324	1.93	1.76E+07	1.66E+07		LLD_FSK_sample275	109.341	0.0109341	2.036	1.36E+07	1.20E+07
500FG_FSK_sample276	80.51	0.008051	1.98	1.78E+07	1.68E+07		LLD_FSK_sample276	76.092	0.0076092	2.097	1.16E+07	1.07E+07
500FG_FSK_sample277	51.55	0.005155	2.1	1.76E+07	1.68E+07		LLD_FSK_sample277	72.12	0.007212	2.151	1.53E+07	1.33E+07
500FG_FSK_sample278	110.81	0.011081	1.92	2.79E+07	2.62E+07		LLD_FSK_sample278	82.456	0.0082456	2.034	1.68E+07	1.53E+07
500FG_FSK_sample279	38.17	0.003817	1.84	2.07E+07	1.99E+07		LLD_FSK_sample279	45.733	0.0045733	1.783	1.48E+07	1.35E+07
500FG_FSK_sample280	112.51	0.011251	1.83	3.31E+07	3.07E+07		LLD_FSK_sample280	126.085	0.0126085	1.997	1.43E+07	1.29E+07
500FG_FSK_sample281	97.32	0.009732	NA	2.30E+07	2.20E+07		LLD_FSK_sample281	53.615	0.0053615	1.814	1.32E+07	1.22E+07
500FG_FSK_sample282	73.41	0.007341	1.83	2.60E+07	2.39E+07		LLD_FSK_sample282	25.162	0.0025162	2.166	1.45E+07	1.32E+07
500FG_FSK_sample283	67.76	0.006776	1.95	2.00E+07	1.86E+07		LLD_FSK_sample283	80.228	0.0080228	1.995	1.43E+07	1.24E+07
500FG_FSK_sample284	126.31	0.012631	2.11	2.15E+07	2.05E+07		LLD_FSK_sample284	35.641	0.0035641	1.989	1.30E+07	1.17E+07
500FG_FSK_sample285	198.27	0.019827	1.84	2.67E+07	2.50E+07		LLD_FSK_sample285	193.082	0.0193082	2.13	1.50E+07	1.35E+07
500FG_FSK_sample286	89.95	0.008995	1.87	1.96E+07	1.85E+07		LLD_FSK_sample286	84.738	0.0084738	1.995	1.79E+07	1.65E+07
500FG_FSK_sample287	81.46	0.008146	1.85	2.95E+07	2.76E+07		LLD_FSK_sample287	45.083	0.0045083	2.015	1.28E+07	1.12E+07
500FG_FSK_sample288	205.82	0.020582	2.08	2.05E+07	1.95E+07		LLD_FSK_sample288	79.687	0.0079687	2.008	1.64E+07	1.36E+07
500FG_FSK_sample289	153.07	0.015307	2.03	1.80E+07	1.69E+07		LLD_FSK_sample289	47.52	0.004752	1.723	1.38E+07	1.23E+07
500FG_FSK_sample290	58.7	0.00587	1.73	1.95E+07	1.85E+07		LLD_FSK_sample290	101.693	0.0101693	1.986	1.32E+07	1.20E+07
500FG_FSK_sample291	81.89	0.008189	1.75	2.57E+07	2.47E+07		LLD_FSK_sample291	89.597	0.0089597	1.972	1.56E+07	1.40E+07
500FG_FSK_sample292	103.89	0.010389	1.98	1.78E+07	1.68E+07		LLD_FSK_sample292	47.611	0.0047611	1.992	1.52E+07	1.36E+07
500FG_FSK_sample293	98.81	0.009881	1.91	1.89E+07	1.78E+07		LLD_APK_sample1	268.54	0.026854	1.92	1.15E+07	8.83E+06
500FG_FSK_sample294	8.34	0.000834	1.96	1.84E+07	1.75E+07		LLD_APK_sample2	251.52	0.025152	1.92	1.51E+07	1.12E+07
500FG_FSK_sample295	75.21	0.007521	1.79	1.80E+07	1.71E+07		LLD_APK_sample3	110.03	0.011003	1.95	2.25E+07	2.01E+07
500FG_FSK_sample296	65.81	0.006581	1.93	1.94E+07	1.85E+07		LLD_APK_sample4	188.11	0.018811	1.9	1.88E+07	1.67E+07
500FG_FSK_sample297	469.79	0.046979	1.98	1.75E+07	1.66E+07		LLD_APK_sample5	62.01	0.006201	2.02	1.09E+07	9.93E+06
500FG_FSK_sample298	115.36	0.011536	1.99	2.06E+07	1.95E+07		LLD_APK_sample6	97.65	0.009765	1.9	2.30E+07	2.04E+07
500FG_FSK_sample299	90.21	0.009021	1.81	2.98E+07	2.87E+07		LLD_APK_sample7	185.12	0.018512	1.91	1.14E+07	7.91E+06
500FG_FSK_sample300	114.47	0.011447	1.92	3.27E+07	3.13E+07		LLD_APK_sample8	202.35	0.020235	1.92	1.02E+07	9.25E+06
500FG_FSK_sample301	132.85	0.013285	1.85	3.17E+07	3.02E+07		LLD_APK_sample9	273.93	0.027393	1.9	1.53E+07	1.36E+07
500FG_FSK_sample302	85.32	0.008532	2.02	2.58E+07	2.47E+07		LLD_APK_sample10	228.06	0.022806	1.86	2.68E+07	2.36E+07
500FG_FSK_sample303	123.92	0.012392	1.84	2.72E+07	2.60E+07		LLD_APK_sample11	290.24	0.029024	1.94	1.28E+07	1.15E+07
500FG_FSK_sample304	109.34	0.010934	1.96	3.28E+07	3.16E+07		LLD_APK_sample12	197.54	0.019754	1.92	7.44E+06	6.31E+06
500FG_FSK_sample305	66.05	0.006605	1.98	2.39E+07	2.27E+07		LLD_APK_sample13	205.9	0.02059	1.86	4.90E+06	3.79E+06
500FG_FSK_sample306	92.7	0.00927	1.71	2.65E+07	2.51E+07		LLD_APK_sample14	213.13	0.021313	1.92	1.66E+07	1.42E+07
500FG_FSK_sample307	76.47	0.007647	1.9	3.25E+07	3.14E+07		LLD_APK_sample15	276.21	0.027621	1.91	1.71E+07	1.57E+07
500FG_FSK_sample308	90.49	0.009049	1.89	3.02E+07	2.89E+07		LLD_APK_sample16	155.89	0.015589	1.83	8.81E+06	7.80E+06
500FG_FSK_sample309	77.55	0.007755	1.83	3.12E+07	3.00E+07		LLD_APK_sample17	114.97	0.011497	1.81	1.26E+07	1.15E+07
500FG_FSK_sample310	119.49	0.011949	1.96	1.86E+07	1.78E+07		LLD_APK_sample18	196.89	0.019689	1.89	1.25E+07	1.12E+07
500FG_FSK_sample311	31.64	0.003164	1.97	2.10E+07	2.01E+07		LLD_APK_sample19	189.05	0.018905	1.95	1.54E+07	1.13E+07
500FG_FSK_sample312	124.71	0.012471	1.96	3.51E+07	3.36E+07		LLD_APK_sample20	166.61	0.016661	1.71	5.32E+06	4.59E+06
500FG_FSK_sample313	95.22	0.009522	1.76	2.74E+07	2.60E+07		LLD_APK_sample21	231.82	0.023182	1.9	1.22E+07	1.07E+07
500FG_FSK_sample314	57.32	0.005732	1.93	2.40E+07	2.25E+07		LLD_APK_sample22	135.58	0.013558	1.81	1.24E+07	9.35E+06
500FG_FSK_sample315	15.16	0.001516	1.99	2.28E+07	2.18E+07		LLD_APK_sample23	297.55	0.029755	1.88	2.03E+07	1.59E+07
500FG_FSK_sample316	103.82	0.010382	1.92	3.22E+07	3.08E+07		LLD_APK_sample24	98.56	0.009856	1.69	1.16E+07	1.00E+07
500FG_FSK_sample317	194.41	0.019441	1.9	3.39E+07	3.23E+07		LLD_APK_sample25	169.16	0.016916	1.84	1.70E+07	1.53E+07
500FG_FSK_sample318	82.64	0.008264	1.86	3.49E+07	3.33E+07		LLD_APK_sample26	203.41	0.020341	1.95	1.74E+07	1.56E+07
500FG_FSK_sample319	55.42	0.005542	1.93	2.90E+07	2.77E+07		LLD_APK_sample27	115.39	0.011539	1.79	2.25E+07	2.03E+07
500FG_FSK_sample320	98.75	0.009875	1.81	2.55E+07	2.42E+07		LLD_APK_sample28	95.48	0.009548	1.96	1.52E+07	1.34E+07
500FG_FSK_sample321	110.8	0.01108	1.89	2.96E+07	2.78E+07		LLD_APK_sample29	64.05	0.006405	1.94	3.01E+07	2.66E+07
500FG_FSK_sample322	8.03	0.000803	1.93	1.64E+07	1.57E+07		LLD_APK_sample30	251.63	0.025163	1.92	1.16E+07	1.08E+07
500FG_FSK_sample323	124.98	0.012498	1.86	2.81E+07	2.64E+07		LLD_APK_sample31	280.38	0.028038	1.87	1.25E+07	1.11E+07
500FG_FSK_sample324	82.23	0.008223	1.84	3.65E+07	3.50E+07		LLD_APK_sample32	223.79	0.022379	1.93	5.12E+06	4.77E+06
500FG_FSK_sample325	201.73	0.020173	1.96	2.67E+07	2.51E+07		LLD_APK_sample33	268.9	0.02689	1.9	2.24E+07	2.03E+07
500FG_FSK_sample326	103.89	0.010389	1.88	2.61E+07	2.48E+07		LLD_APK_sample34	210.23	0.021023	1.89	2.07E+07	1.85E+07
500FG_FSK_sample327	146.64	0.014664	1.88	2.99E+07	2.81E+07		LLD_APK_sample35	265.71	0.026571	1.91	2.00E+07	1.80E+07
500FG_FSK_sample328	111.95	0.011195	1.85	4.11E+07	3.87E+07		LLD_APK_sample36	166.53	0.016653	1.91	1.51E+07	1.10E+07
500FG_FSK_sample329	172.67	0.017267	1.98	3.00E+07	2.86E+07		LLD_APK_sample37	200.5	0.02005	1.9	9.11E+06	7.98E+06
500FG_FSK_sample330	239.34	0.023934	1.99	3.76E+07	3.60E+07		LLD_APK_sample38	109.96	0.010996	1.94	1.01E+07	7.68E+06
500FG_FSK_sample331	73	0.0073	1.98	2.44E+07	2.28E+07		LLD_APK_sample39	405.7	0.04057	1.83	1.26E+07	9.07E+06
500FG_FSK_sample332	48.87	0.004887	1.95	1.92E+07	1.84E+07		LLD_APK_sample40	170.94	0.017094	1.95	1.04E+07	7.64E+06
500FG_FSK_sample333	158.96	0.015896	1.9	3.04E+07	2.90E+07		LLD_APK_sample41	385.44	0.038544	1.85	1.73E+07	1.57E+07
500FG_FSK_sample334	86.76	0.008676	2.01	2.00E+07	1.92E+07		LLD_APK_sample42	132.2	0.01322	1.87	1.05E+07	7.66E+06
500FG_FSK_sample335	64.33	0.006433	2.02	2.18E+07	2.09E+07		LLD_APK_sample43	245.66	0.024566	1.91	1.73E+07	1.27E+07
500FG_FSK_sample336	245.39	0.024539	1.97	3.16E+07	2.98E+07		LLD_APK_sample44	305.41	0.030541	1.93	1.29E+07	9.65E+06
500FG_FSK_sample337	92.31	0.009231	1.85	3.40E+07	3.26E+07		LLD_APK_sample45	387.83	0.038783	1.89	2.03E+07	1.75E+07
500FG_FSK_sample338	24.1	0.00241	1.92	3.35E+07	3.15E+07		LLD_APK_sample46	133.94	0.013394	1.94	1.49E+07	1.33E+07
500FG_FSK_sample339	79.4	0.00794	1.79	3.04E+07	2.89E+07		LLD_APK_sample47	237.91	0.023791	1.86	2.94E+07	2.62E+07
500FG_FSK_sample340	99.65	0.009965	1.97	2.74E+07	2.61E+07		LLD_APK_sample48	204.38	0.020438	1.94	1.76E+07	1.63E+07
500FG_FSK_sample341	50.15	0.005015	1.89	2.71E+07	2.54E+07		LLD_APK_sample49	235.92	0.023592	1.93	1.67E+07	1.27E+07
500FG_FSK_sample342	89.97	0.008997	1.99	2.97E+07	2.84E+07		LLD_APK_sample50	264.63	0.026463	1.92	1.69E+07	1.51E+07
500FG_FSK_sample343	162.35	0.016235	2	2.99E+07	2.86E+07		LLD_APK_sample51	429	0.0429	1.92	1.61E+07	1.40E+07
500FG_FSK_sample344	47.31	0.004731	1.99	2.03E+07	1.95E+07		LLD_APK_sample52	202.78	0.020278	1.9	1.64E+07	1.44E+07
500FG_FSK_sample345	48.55	0.004855	1.95	2.55E+07	2.44E+07		LLD_APK_sample53	110.35	0.011035	1.89	1.48E+07	1.08E+07
500FG_FSK_sample346	69.26	0.006926	1.9	3.06E+07	2.86E+07		LLD_APK_sample54	60.67	0.006067	1.75	6.30E+06	4.78E+06
500FG_FSK_sample347	85.98	0.008598	1.92	3.58E+07	3.40E+07		LLD_APK_sample55	283.14	0.028314	1.91	1.70E+07	1.57E+07
500FG_FSK_sample348	81.68	0.008168	1.86	3.29E+07	3.09E+07		LLD_APK_sample56	170.63	0.017063	1.91	1.11E+07	7.77E+06
500FG_FSK_sample349	48.63	0.004863	1.96	1.77E+07	1.70E+07		LLD_APK_sample57	191.54	0.019154	1.91	4.10E+06	2.91E+06
500FG_FSK_sample350	78.89	0.007889	1.82	2.64E+07	2.48E+07		LLD_APK_sample58	145.67	0.014567	1.86	2.51E+07	2.22E+07
500FG_FSK_sample351	69.45	0.006945	2.01	1.94E+07	1.82E+07		LLD_APK_sample59	190.58	0.019058	1.89	1.04E+07	9.48E+06
500FG_FSK_sample352	43.2	0.00432	1.91	2.32E+07	2.19E+07		LLD_APK_sample60	238.87	0.023887	1.92	1.38E+07	1.17E+07
500FG_FSK_sample353	123.74	0.012374	1.93	3.17E+07	3.01E+07		LLD_APK_sample61	248.2	0.02482	1.92	2.11E+07	1.95E+07
500FG_FSK_sample354	119.67	0.011967	1.95	2.48E+07	2.32E+07		LLD_APK_sample62	133.02	0.013302	1.88	8.88E+06	6.13E+06
500FG_FSK_sample355	105.5	0.01055	1.98	2.88E+07	2.73E+07		LLD_APK_sample63	231.17	0.023117	1.92	1.45E+07	1.34E+07
500FG_FSK_sample356	49.43	0.004943	1.93	3.86E+07	3.63E+07		LLD_APK_sample64	225.86	0.022586	1.94	1.67E+07	1.23E+07
500FG_FSK_sample357	31.72	0.003172	1.82	1.66E+07	1.57E+07		LLD_APK_sample65	205.28	0.020528	1.91	1.26E+07	9.30E+06
500FG_FSK_sample358	227.74	0.022774	1.97	2.19E+07	2.06E+07		LLD_APK_sample66	375.19	0.037519	1.61	1.81E+07	1.60E+07
500FG_FSK_sample359	113.64	0.011364	1.93	2.76E+07	2.59E+07		LLD_APK_sample67	111.83	0.011183	1.86	1.70E+07	1.26E+07
500FG_FSK_sample360	83.89	0.008389	2.05	2.86E+07	2.71E+07		LLD_APK_sample68	208.2	0.02082	1.89	1.54E+07	1.40E+07
500FG_FSK_sample361	65.68	0.006568	1.9	3.69E+07	3.55E+07		LLD_APK_sample69	127.07	0.012707	1.86	6.56E+06	6.00E+06
500FG_FSK_sample362	90.38	0.009038	1.76	2.76E+07	2.65E+07		LLD_APK_sample70	194.75	0.019475	1.88	1.30E+07	9.74E+06
500FG_FSK_sample363	129.81	0.012981	2.06	3.42E+07	3.29E+07		LLD_APK_sample71	223.95	0.022395	1.93	1.47E+07	1.29E+07
500FG_FSK_sample364	167.01	0.016701	1.99	2.81E+07	2.69E+07		LLD_APK_sample72	242.04	0.024204	1.9	1.74E+07	1.29E+07
500FG_FSK_sample365	64.07	0.006407	1.82	2.29E+07	2.15E+07		LLD_APK_sample73	240.82	0.024082	1.92	1.96E+07	1.79E+07
500FG_FSK_sample366	93.83	0.009383	1.77	3.87E+07	3.67E+07		LLD_APK_sample74	181.91	0.018191	1.92	1.44E+07	1.26E+07
500FG_FSK_sample367	73.86	0.007386	2.01	1.95E+07	1.87E+07		LLD_APK_sample75	170.93	0.017093	1.87	1.28E+07	1.13E+07
500FG_FSK_sample368	47.71	0.004771	1.77	1.86E+07	1.78E+07		LLD_APK_sample76	102.93	0.010293	1.9	2.55E+07	2.19E+07
500FG_FSK_sample369	102.28	0.010228	2.01	2.53E+07	2.39E+07		LLD_APK_sample77	246.3	0.02463	1.91	1.13E+07	8.28E+06
500FG_FSK_sample370	53.72	0.005372	1.9	2.52E+07	2.36E+07		LLD_APK_sample78	235.99	0.023599	1.91	9.79E+06	8.83E+06
500FG_FSK_sample371	72	0.0072	1.89	2.52E+07	2.36E+07		LLD_APK_sample79	110.09	0.011009	1.89	2.84E+07	2.52E+07
500FG_FSK_sample372	104.2	0.01042	1.92	3.59E+07	3.39E+07		LLD_APK_sample80	302.59	0.030259	1.93	2.01E+07	1.57E+07
500FG_FSK_sample373	60.89	0.006089	1.9	2.16E+07	2.03E+07		LLD_APK_sample81	92.9	0.00929	1.89	1.17E+07	1.05E+07
500FG_FSK_sample374	115.86	0.011586	1.91	2.73E+07	2.59E+07		LLD_APK_sample82	183.58	0.018358	1.83	9.86E+06	7.23E+06
500FG_FSK_sample375	150.71	0.015071	1.85	3.09E+07	2.93E+07		LLD_APK_sample83	151.57	0.015157	1.87	9.02E+06	8.03E+06
500FG_FSK_sample376	83.46	0.008346	1.77	2.46E+07	2.31E+07		LLD_APK_sample84	295.16	0.029516	1.92	1.64E+07	1.20E+07
500FG_FSK_sample377	65.17	0.006517	2.01	2.95E+07	2.86E+07		LLD_APK_sample85	245.78	0.024578	1.88	1.28E+07	9.65E+06
500FG_FSK_sample378	115.48	0.011548	1.95	2.60E+07	2.38E+07		LLD_APK_sample86	318.79	0.031879	1.91	8.63E+06	8.00E+06
500FG_FSK_sample379	44.95	0.004495	1.91	3.29E+07	3.14E+07		LLD_APK_sample87	266.85	0.026685	1.89	1.40E+07	1.26E+07
500FG_FSK_sample380	69.04	0.006904	1.96	2.21E+07	2.10E+07		LLD_APK_sample88	329.99	0.032999	1.92	2.04E+07	1.60E+07
500FG_FSK_sample381	157.29	0.015729	1.9	2.87E+07	2.70E+07		LLD_APK_sample89	165.99	0.016599	1.88	9.77E+06	8.23E+06
500FG_FSK_sample382	105.32	0.010532	1.93	3.20E+07	3.06E+07		LLD_APK_sample90	152.9	0.01529	1.92	1.31E+07	1.18E+07
500FG_FSK_sample383	92.77	0.009277	2.03	2.78E+07	2.65E+07		LLD_APK_sample91	190.87	0.019087	1.9	1.12E+07	8.12E+06
500FG_FSK_sample384	35.66	0.003566	1.97	1.93E+07	1.83E+07		LLD_APK_sample92	404.18	0.040418	1.92	1.88E+07	1.65E+07
500FG_FSK_sample385	19.81	0.001981	1.74	2.45E+07	2.27E+07		LLD_APK_sample93	116.47	0.011647	1.88	1.47E+07	1.07E+07
500FG_FSK_sample386	114.6	0.01146	1.78	3.14E+07	2.98E+07		LLD_APK_sample94	130.53	0.013053	1.72	1.21E+07	1.09E+07
500FG_FSK_sample387	117.92	0.011792	1.95	3.97E+07	3.77E+07		LLD_APK_sample95	230.15	0.023015	1.9	1.69E+07	1.56E+07
500FG_FSK_sample388	99.9	0.00999	2.01	2.82E+07	2.64E+07		LLD_APK_sample96	116.27	0.011627	1.87	1.40E+07	1.02E+07
500FG_FSK_sample389	95.9	0.00959	1.96	2.92E+07	2.74E+07		LLD_APK_sample97	268.44	0.026844	1.89	1.97E+07	1.78E+07
500FG_FSK_sample390	182.93	0.018293	1.98	3.31E+07	3.15E+07		LLD_APK_sample98	335.62	0.033562	1.93	1.84E+07	1.71E+07
500FG_FSK_sample391	226.78	0.022678	2	2.44E+07	2.29E+07		LLD_APK_sample99	271.31	0.027131	1.9	1.41E+07	1.28E+07
500FG_FSK_sample392	44.51	0.004451	1.87	2.16E+07	2.04E+07		LLD_APK_sample100	164.83	0.016483	1.9	1.09E+07	8.03E+06
500FG_FSK_sample393	143.35	0.014335	2.09	1.93E+07	1.84E+07		LLD_APK_sample101	100.31	0.010031	1.94	1.47E+07	1.33E+07
500FG_FSK_sample394	12.88	0.001288	1.72	2.10E+07	1.98E+07		LLD_APK_sample102	12.98	0.001298	1.95	1.97E+07	1.79E+07
500FG_FSK_sample395	77.61	0.007761	1.88	2.97E+07	2.85E+07		LLD_APK_sample103	166.79	0.016679	1.88	1.28E+07	9.18E+06
500FG_FSK_sample396	62.04	0.006204	1.93	2.64E+07	2.47E+07		LLD_APK_sample104	345.87	0.034587	1.91	1.76E+07	1.59E+07
500FG_FSK_sample397	68.51	0.006851	1.9	2.79E+07	2.66E+07		LLD_APK_sample105	199.17	0.019917	1.89	1.67E+07	1.26E+07
500FG_FSK_sample398	67.35	0.006735	2.08	3.43E+07	3.23E+07		LLD_APK_sample106	185.01	0.018501	1.91	9.49E+06	6.89E+06
500FG_FSK_sample399	56.13	0.005613	1.97	1.79E+07	1.72E+07		LLD_APK_sample107	162.58	0.016258	1.89	1.24E+07	1.10E+07
500FG_FSK_sample400	79.6	0.00796	1.92	2.90E+07	2.78E+07		LLD_APK_sample108	260.41	0.026041	1.9	1.43E+07	1.31E+07
500FG_FSK_sample401	64.81	0.006481	1.92	3.56E+07	3.36E+07		LLD_APK_sample109	213.8	0.02138	1.86	1.60E+07	1.45E+07
500FG_FSK_sample402	112.87	0.011287	1.98	3.46E+07	3.27E+07		LLD_APK_sample110	132.98	0.013298	1.87	1.50E+07	1.36E+07
500FG_FSK_sample403	278.01	0.027801	2.02	2.64E+07	2.54E+07		LLD_APK_sample111	214.28	0.021428	1.92	9.85E+06	8.67E+06
500FG_FSK_sample404	125.34	0.012534	1.95	3.29E+07	3.09E+07		LLD_APK_sample112	173.31	0.017331	1.93	1.21E+07	1.09E+07
500FG_FSK_sample405	20	0.002	2	2.04E+07	1.95E+07		LLD_APK_sample113	225.06	0.022506	1.92	1.25E+07	1.09E+07
500FG_FSK_sample406	99.71	0.009971	2.04	3.49E+07	3.32E+07		LLD_APK_sample114	153.35	0.015335	1.9	1.43E+07	1.26E+07
500FG_FSK_sample407	62.45	0.006245	1.97	2.24E+07	2.12E+07		LLD_APK_sample115	290.49	0.029049	1.92	1.25E+07	1.11E+07
500FG_FSK_sample408	72.32	0.007232	1.94	2.85E+07	2.70E+07		LLD_APK_sample116	141.85	0.014185	1.95	1.80E+07	1.55E+07
500FG_FSK_sample409	84.67	0.008467	1.91	2.56E+07	2.41E+07		LLD_APK_sample117	208.54	0.020854	1.91	1.45E+07	1.32E+07
500FG_FSK_sample410	92.42	0.009242	1.91	2.40E+07	2.27E+07		LLD_APK_sample118	202.95	0.020295	1.93	1.13E+07	1.00E+07
500FG_FSK_sample411	84.33	0.008433	2.01	3.18E+07	3.05E+07		LLD_APK_sample119	270.23	0.027023	1.91	1.60E+07	1.41E+07
500FG_FSK_sample412	95.8	0.00958	1.89	2.43E+07	2.29E+07		LLD_APK_sample120	261.4	0.02614	1.87	1.95E+07	1.73E+07
500FG_FSK_sample413	88.82	0.008882	1.88	2.68E+07	2.56E+07		LLD_APK_sample121	213.53	0.021353	1.92	5.15E+06	4.62E+06
500FG_FSK_sample414	76.75	0.007675	2.07	2.93E+07	2.78E+07		LLD_APK_sample122	278.44	0.027844	1.91	1.74E+07	1.50E+07
500FG_FSK_sample415	221.42	0.022142	1.95	2.45E+07	2.29E+07		LLD_APK_sample123	274.73	0.027473	1.9	1.72E+07	1.53E+07
500FG_FSK_sample416	122.04	0.012204	1.96	3.29E+07	3.08E+07		LLD_APK_sample124	274.2	0.02742	1.88	1.75E+07	1.60E+07
500FG_FSK_sample417	58.35	0.005835	2	2.72E+07	2.61E+07		LLD_APK_sample125	144.53	0.014453	1.97	1.16E+07	8.46E+06
500FG_FSK_sample418	145.35	0.014535	2.04	2.09E+07	1.99E+07		LLD_APK_sample126	221	0.0221	1.91	2.11E+07	1.85E+07
500FG_FSK_sample419	54.62	0.005462	2.05	2.54E+07	2.43E+07		LLD_APK_sample127	164.86	0.016486	1.93	1.38E+07	9.98E+06
500FG_FSK_sample420	94.25	0.009425	1.58	3.31E+07	3.16E+07		LLD_APK_sample128	121.2	0.01212	1.82	3.71E+07	3.41E+07
500FG_FSK_sample421	208.8	0.02088	1.76	2.31E+07	2.18E+07		LLD_APK_sample129	207.24	0.020724	1.92	1.39E+07	1.04E+07
500FG_FSK_sample422	158.03	0.015803	1.75	2.93E+07	2.76E+07		LLD_APK_sample130	158.9	0.01589	1.91	1.25E+07	9.24E+06
500FG_FSK_sample423	126.99	0.012699	1.66	2.84E+07	2.69E+07		LLD_APK_sample131	278.17	0.027817	1.82	3.29E+07	2.93E+07
500FG_FSK_sample424	175.78	0.017578	1.67	2.61E+07	2.48E+07		LLD_APK_sample132	106.34	0.010634	1.88	3.04E+07	2.78E+07
500FG_FSK_sample425	153.57	0.015357	1.69	3.15E+07	2.97E+07		LLD_APK_sample133	245.83	0.024583	1.88	1.71E+07	1.51E+07
500FG_FSK_sample426	122.81	0.012281	1.64	2.38E+07	2.27E+07		LLD_APK_sample134	254.82	0.025482	1.88	2.25E+07	1.99E+07
500FG_FSK_sample427	247.8	0.02478	1.66	2.51E+07	2.38E+07		LLD_APK_sample135	120.7	0.01207	1.91	1.08E+07	9.67E+06
500FG_FSK_sample428	127.57	0.012757	1.67	3.77E+07	3.52E+07		LLD_APK_sample136	180.59	0.018059	1.91	1.17E+07	8.66E+06
500FG_FSK_sample429	123.01	0.012301	1.89	2.88E+07	2.76E+07		LLD_APK_sample137	119.83	0.011983	1.89	9.59E+06	6.84E+06
500FG_FSK_sample430	83.45	0.008345	1.83	2.34E+07	2.24E+07		LLD_APK_sample138	106.55	0.010655	1.85	1.73E+07	1.50E+07
500FG_FSK_sample431	44.4	0.00444	2.07	4.13E+07	3.98E+07		LLD_APK_sample139	172.98	0.017298	1.92	1.85E+07	1.69E+07
500FG_FSK_sample432	216.32	0.021632	2.05	3.38E+07	3.24E+07		LLD_APK_sample140	78.82	0.007882	1.88	1.84E+07	1.61E+07
500FG_FSK_sample433	109.67	0.010967	1.98	2.05E+07	1.96E+07		LLD_APK_sample141	122.37	0.012237	1.71	1.83E+07	1.39E+07
500FG_FSK_sample434	180.89	0.018089	1.96	2.90E+07	2.76E+07		LLD_APK_sample142	204.98	0.020498	1.92	1.69E+07	1.51E+07
500FG_FSK_sample435	58.96	0.005896	2.04	2.76E+07	2.64E+07		LLD_APK_sample143	151.26	0.015126	1.71	8.56E+06	7.85E+06
500FG_FSK_sample436	82.3	0.00823	1.93	2.73E+07	2.62E+07		LLD_APK_sample144	189.22	0.018922	1.9	1.39E+07	1.25E+07
500FG_FSK_sample437	114.7	0.01147	1.94	1.94E+07	1.86E+07		LLD_APK_sample145	233.69	0.023369	1.8	1.47E+07	1.26E+07
500FG_FSK_sample438	128.98	0.012898	1.91	2.79E+07	2.65E+07		LLD_APK_sample146	188.16	0.018816	1.92	1.47E+07	1.31E+07
500FG_FSK_sample439	51.69	0.005169	1.81	2.39E+07	2.27E+07		LLD_APK_sample147	184.75	0.018475	1.86	1.28E+07	1.12E+07
500FG_FSK_sample440	66.08	0.006608	2.13	2.53E+07	2.39E+07		LLD_APK_sample148	275.02	0.027502	1.94	1.77E+07	1.57E+07
500FG_FSK_sample441	99.34	0.009934	1.98	2.12E+07	2.03E+07		LLD_APK_sample149	277.32	0.027732	1.87	2.17E+07	1.70E+07
500FG_FSK_sample442	52.84	0.005284	2.04	2.35E+07	2.25E+07		LLD_APK_sample150	427.69	0.042769	1.91	1.74E+07	1.58E+07
500FG_FSK_sample443	106.21	0.010621	2.01	1.67E+07	1.60E+07		LLD_APK_sample151	197.73	0.019773	1.92	1.03E+07	8.94E+06
500FG_FSK_sample444	168.12	0.016812	1.97	2.44E+07	2.33E+07		LLD_APK_sample152	215.32	0.021532	1.86	8.30E+06	7.46E+06
500FG_FSK_sample445	78.44	0.007844	1.82	3.15E+07	2.99E+07		LLD_APK_sample153	190.93	0.019093	1.89	2.02E+07	1.78E+07
500FG_FSK_sample446	55.63	0.005563	2	3.10E+07	2.95E+07		LLD_APK_sample154	196.45	0.019645	1.94	1.23E+07	1.05E+07
500FG_FSK_sample447	92.84	0.009284	1.93	2.88E+07	2.78E+07		LLD_APK_sample155	256.37	0.025637	1.89	9.63E+06	8.49E+06
500FG_FSK_sample448	53.17	0.005317	1.88	2.85E+07	2.71E+07		LLD_APK_sample156	75.77	0.007577	1.89	1.63E+07	1.45E+07
500FG_FSK_sample449	118.69	0.011869	1.84	2.02E+07	1.94E+07		LLD_APK_sample157	271.72	0.027172	1.89	1.44E+07	1.31E+07
500FG_FSK_sample450	61.75	0.006175	1.98	2.51E+07	2.38E+07		LLD_APK_sample158	81.6	0.00816	1.8	1.06E+07	7.74E+06
500FG_FSK_sample451	119.77	0.011977	1.92	2.51E+07	2.37E+07		LLD_APK_sample159	136.1	0.01361	1.92	1.36E+07	1.20E+07
500FG_FSK_sample452	46.46	0.004646	1.91	3.73E+07	3.58E+07		LLD_APK_sample160	167.37	0.016737	1.92	1.45E+07	1.30E+07
500FG_FSK_sample453	132.95	0.013295	1.97	2.87E+07	2.77E+07		LLD_APK_sample161	219.43	0.021943	1.89	1.30E+07	9.66E+06
500FG_APK_sample1	196.73	0.019673	1.9	1.17E+07	8.93E+06		LLD_APK_sample162	272.93	0.027293	1.9	1.48E+07	1.29E+07
500FG_APK_sample2	205.29	0.020529	1.9	1.22E+07	9.74E+06		LLD_APK_sample163	166.88	0.016688	1.91	1.93E+07	1.75E+07
500FG_APK_sample3	258.09	0.025809	1.94	1.24E+07	8.97E+06		LLD_APK_sample164	318.33	0.031833	1.92	1.53E+07	1.38E+07
500FG_APK_sample4	278.3	0.02783	1.87	1.69E+07	1.37E+07		LLD_APK_sample165	125.28	0.012528	1.94	8.63E+06	7.62E+06
500FG_APK_sample5	176.89	0.017689	1.86	1.52E+07	1.20E+07		LLD_APK_sample166	133.96	0.013396	1.86	8.25E+06	7.35E+06
500FG_APK_sample6	96.05	0.009605	1.77	1.79E+07	1.60E+07		LLD_APK_sample167	227.61	0.022761	1.92	1.36E+07	1.01E+07
500FG_APK_sample7	202.49	0.020249	1.9	1.36E+07	1.17E+07		LLD_APK_sample168	232.1	0.02321	1.91	1.33E+07	1.17E+07
500FG_APK_sample8	124.28	0.012428	1.93	1.32E+07	9.57E+06		LLD_APK_sample169	263.3	0.02633	1.89	1.13E+07	7.99E+06
500FG_APK_sample9	43.99	0.004399	1.84	2.03E+07	1.76E+07		LLD_APK_sample170	263.3	0.02633	1.89	1.18E+07	1.07E+07
500FG_APK_sample10	312.3	0.03123	1.92	1.29E+07	1.04E+07		LLD_APK_sample171	267.65	0.026765	1.91	2.65E+07	2.32E+07
500FG_APK_sample11	169.9	0.01699	1.91	1.37E+07	1.19E+07		LLD_APK_sample172	278.76	0.027876	1.92	1.91E+07	1.69E+07
500FG_APK_sample12	183.74	0.018374	1.94	1.79E+07	1.28E+07		LLD_APK_sample173	159.76	0.015976	1.9	1.52E+07	1.31E+07
500FG_APK_sample13	182.04	0.018204	1.97	1.50E+07	1.01E+07		LLD_APK_sample174	178.97	0.017897	1.9	2.92E+07	2.62E+07
500FG_APK_sample14	102.51	0.010251	1.99	1.31E+07	8.40E+06		LLD_APK_sample175	258.63	0.025863	1.9	1.21E+07	1.05E+07
500FG_APK_sample15	100.19	0.010019	1.91	1.52E+07	8.96E+06		LLD_APK_sample176	251.67	0.025167	1.9	1.62E+07	1.43E+07
500FG_APK_sample16	130.25	0.013025	1.94	1.75E+07	1.38E+07		LLD_APK_sample177	135.12	0.013512	1.79	1.19E+07	1.06E+07
500FG_APK_sample17	35.17	0.003517	1.91	1.64E+07	1.45E+07		LLD_APK_sample178	164.92	0.016492	1.94	1.72E+07	1.54E+07
500FG_APK_sample18	135.15	0.013515	1.95	2.30E+07	1.47E+07		LLD_APK_sample179	216.76	0.021676	1.9	1.47E+07	1.32E+07
500FG_APK_sample19	136.64	0.013664	1.9	1.41E+07	1.16E+07		LLD_APK_sample180	213.04	0.021304	1.91	1.51E+07	1.32E+07
500FG_APK_sample20	146.84	0.014684	1.94	8.59E+06	7.49E+06		LLD_APK_sample181	316.27	0.031627	1.91	1.39E+07	1.26E+07
500FG_APK_sample21	203.56	0.020356	1.86	1.44E+07	1.14E+07		LLD_APK_sample182	295.55	0.029555	1.9	1.74E+07	1.54E+07
500FG_APK_sample22	186.02	0.018602	1.91	1.46E+07	9.75E+06		LLD_APK_sample183	138.92	0.013892	1.88	1.58E+07	1.44E+07
500FG_APK_sample23	289.3	0.02893	1.92	1.08E+07	8.86E+06		LLD_APK_sample184	242.65	0.024265	1.94	1.02E+07	8.88E+06
500FG_APK_sample24	42.73	0.004273	2	1.32E+07	9.89E+06		LLD_APK_sample185	129.76	0.012976	1.91	1.01E+07	8.84E+06
500FG_APK_sample25	36.65	0.003665	1.97	1.57E+07	1.38E+07		LLD_APK_sample186	210.38	0.021038	1.93	3.26E+07	2.48E+07
500FG_APK_sample26	221.13	0.022113	1.93	1.06E+07	9.16E+06		LLD_APK_sample187	206.01	0.020601	1.99	1.04E+07	9.10E+06
500FG_APK_sample27	145.15	0.014515	1.91	1.31E+07	9.06E+06		LLD_APK_sample188	204.23	0.020423	1.91	1.59E+07	1.41E+07
500FG_APK_sample28	102.37	0.010237	1.93	1.31E+07	7.52E+06		LLD_APK_sample189	126.34	0.012634	1.83	1.71E+07	1.52E+07
500FG_APK_sample29	161.24	0.016124	1.97	1.69E+07	1.20E+07		LLD_APK_sample190	301.61	0.030161	1.93	1.50E+07	1.32E+07
500FG_APK_sample30	124.02	0.012402	1.77	1.27E+07	7.22E+06		LLD_APK_sample191	212.87	0.021287	1.9	1.59E+07	1.42E+07
500FG_APK_sample31	108.81	0.010881	1.93	1.33E+07	1.10E+07		LLD_APK_sample192	214.54	0.021454	1.89	1.82E+07	1.61E+07
500FG_APK_sample32	39.83	0.003983	1.74	1.12E+07	9.79E+06		LLD_APK_sample193	219.15	0.021915	1.93	1.81E+07	1.60E+07
500FG_APK_sample33	105.53	0.010553	1.91	1.52E+07	9.66E+06		LLD_APK_sample194	223.59	0.022359	1.89	1.05E+07	9.24E+06
500FG_APK_sample34	255.97	0.025597	1.93	1.43E+07	1.15E+07		LLD_APK_sample195	234.41	0.023441	1.94	1.43E+07	1.29E+07
500FG_APK_sample35	153.5	0.01535	1.91	1.76E+07	1.23E+07		LLD_APK_sample196	170.24	0.017024	1.88	1.02E+07	9.16E+06
500FG_APK_sample36	184.15	0.018415	1.91	1.26E+07	7.85E+06		LLD_APK_sample197	166.24	0.016624	1.86	2.31E+07	1.99E+07
500FG_APK_sample37	145.42	0.014542	1.99	1.16E+07	8.60E+06		LLD_APK_sample198	306.27	0.030627	1.91	2.49E+07	2.20E+07
500FG_APK_sample38	47.94	0.004794	1.88	1.85E+07	1.49E+07		LLD_APK_sample199	344.43	0.034443	1.92	1.67E+07	1.49E+07
500FG_APK_sample39	228.88	0.022888	1.86	1.20E+07	1.05E+07		LLD_APK_sample200	190	0.019	1.93	1.33E+07	1.19E+07
500FG_APK_sample40	194.6	0.01946	1.9	1.23E+07	7.48E+06		LLD_APK_sample201	281.35	0.028135	1.92	1.43E+07	1.29E+07
500FG_APK_sample41	123.9	0.01239	1.92	1.06E+07	6.16E+06		LLD_APK_sample202	180.62	0.018062	1.95	1.59E+07	1.38E+07
500FG_APK_sample42	259.68	0.025968	1.96	1.45E+07	1.07E+07		LLD_APK_sample203	277.52	0.027752	1.91	2.17E+07	1.98E+07
500FG_APK_sample43	35.51	0.003551	2.03	1.37E+07	1.19E+07		LLD_APK_sample204	356.4	0.03564	1.86	1.35E+07	1.20E+07
500FG_APK_sample44	157.49	0.015749	1.9	1.17E+07	8.87E+06		LLD_APK_sample205	112.32	0.011232	1.91	1.47E+07	1.30E+07
500FG_APK_sample45	116.19	0.011619	1.94	1.36E+07	7.79E+06		LLD_APK_sample206	172.5	0.01725	1.93	1.74E+07	1.47E+07
500FG_APK_sample46	230.34	0.023034	1.93	1.24E+07	9.75E+06		LLD_APK_sample207	184.66	0.018466	1.9	1.86E+07	1.67E+07
500FG_APK_sample47	123.35	0.012335	1.87	1.36E+07	1.01E+07		LLD_APK_sample208	228.27	0.022827	1.89	1.32E+07	9.90E+06
500FG_APK_sample48	256	0.0256	1.94	1.62E+07	1.18E+07		LLD_APK_sample209	282.81	0.028281	1.86	1.71E+07	1.33E+07
500FG_APK_sample49	61.36	0.006136	1.84	1.66E+07	1.33E+07		LLD_APK_sample210	193.21	0.019321	1.94	1.44E+07	1.05E+07
500FG_APK_sample50	166.42	0.016642	1.86	1.09E+07	8.19E+06		LLD_APK_sample211	134.83	0.013483	1.89	1.48E+07	1.12E+07
500FG_APK_sample51	200.97	0.020097	1.87	1.80E+07	1.48E+07		LLD_APK_sample212	317.14	0.031714	1.9	1.33E+07	1.15E+07
500FG_APK_sample52	255.98	0.025598	1.88	1.24E+07	9.63E+06		LLD_APK_sample213	209.79	0.020979	1.91	9.78E+06	7.07E+06
500FG_APK_sample53	182.78	0.018278	1.93	9.07E+06	5.80E+06		LLD_APK_sample214	270.88	0.027088	1.95	1.48E+07	1.34E+07
500FG_APK_sample54	193.12	0.019312	1.9	1.12E+07	6.78E+06		LLD_APK_sample215	190.27	0.019027	1.95	1.25E+07	8.82E+06
500FG_APK_sample55	145.7	0.01457	1.9	1.16E+07	9.76E+06		LLD_APK_sample216	239.82	0.023982	1.91	1.48E+07	1.25E+07
500FG_APK_sample56	66.98	0.006698	1.87	2.07E+07	1.70E+07		LLD_APK_sample217	146.41	0.014641	1.91	1.79E+07	1.60E+07
500FG_APK_sample57	93.39	0.009339	1.95	1.29E+07	7.75E+06		LLD_APK_sample218	180.99	0.018099	1.91	1.16E+07	9.83E+06
500FG_APK_sample58	268.57	0.026857	1.91	1.41E+07	1.14E+07		LLD_APK_sample219	193.54	0.019354	1.94	1.31E+07	1.16E+07
500FG_APK_sample59	86.03	0.008603	1.92	2.75E+07	1.77E+07		LLD_APK_sample220	164.98	0.016498	1.87	1.86E+07	1.65E+07
500FG_APK_sample60	117.31	0.011731	1.94	1.46E+07	8.51E+06		LLD_APK_sample221	130.42	0.013042	1.92	1.23E+07	8.92E+06
500FG_APK_sample61	79.16	0.007916	1.81	7.63E+06	4.25E+06		LLD_APK_sample222	156.15	0.015615	1.91	1.50E+07	1.29E+07
500FG_APK_sample62	265.87	0.026587	1.92	1.38E+07	1.03E+07		LLD_APK_sample223	162.48	0.016248	1.89	1.71E+07	1.54E+07
500FG_APK_sample63	193.86	0.019386	1.93	1.40E+07	9.91E+06		LLD_APK_sample224	252.72	0.025272	1.91	1.98E+07	1.50E+07
500FG_APK_sample64	247.56	0.024756	1.92	1.23E+07	8.91E+06		LLD_APK_sample225	237.21	0.023721	1.87	1.30E+07	1.14E+07
500FG_APK_sample65	202.36	0.020236	1.93	1.01E+07	8.04E+06		LLD_APK_sample226	204.95	0.020495	1.87	1.07E+07	7.84E+06
500FG_APK_sample66	211.55	0.021155	1.92	1.43E+07	1.12E+07		LLD_APK_sample227	88.19	0.008819	1.64	9.02E+06	7.58E+06
500FG_APK_sample67	258.9	0.02589	1.96	1.64E+07	1.30E+07		LLD_APK_sample228	534.07	0.053407	1.93	1.41E+07	1.05E+07
500FG_APK_sample68	210.52	0.021052	1.93	1.38E+07	9.62E+06		LLD_APK_sample229	168.95	0.016895	1.9	1.96E+07	1.74E+07
500FG_APK_sample69	201.38	0.020138	1.94	1.32E+07	1.05E+07		LLD_APK_sample230	336.37	0.033637	1.91	1.83E+07	1.61E+07
500FG_APK_sample70	190.8	0.01908	1.89	1.09E+07	6.70E+06		LLD_APK_sample231	171.88	0.017188	1.91	1.80E+07	1.56E+07
500FG_APK_sample71	204.09	0.020409	1.94	1.25E+07	1.09E+07		LLD_APK_sample232	170.63	0.017063	1.91	1.38E+07	1.20E+07
500FG_APK_sample72	334.96	0.033496	1.92	1.19E+07	6.66E+06		LLD_APK_sample233	212.54	0.021254	1.92	1.81E+07	1.62E+07
500FG_APK_sample73	131.69	0.013169	1.89	1.82E+07	1.41E+07		LLD_APK_sample234	112.32	0.011232	1.94	1.25E+07	8.79E+06
500FG_APK_sample74	187.1	0.01871	1.86	1.08E+07	6.23E+06		LLD_APK_sample235	258.39	0.025839	1.91	1.99E+07	1.74E+07
500FG_APK_sample75	168.9	0.01689	1.93	1.82E+07	1.45E+07		LLD_APK_sample236	216.23	0.021623	1.9	1.44E+07	1.31E+07
500FG_APK_sample76	76.46	0.007646	1.89	2.29E+07	1.80E+07		LLD_APK_sample237	288.31	0.028831	1.92	1.47E+07	1.32E+07
500FG_APK_sample77	130.2	0.01302	1.92	1.26E+07	9.16E+06		LLD_APK_sample238	228.89	0.022889	1.92	1.21E+07	1.04E+07
500FG_APK_sample78	32.16	0.003216	1.62	1.15E+07	1.03E+07		LLD_APK_sample239	249.96	0.024996	1.89	2.00E+07	1.52E+07
500FG_APK_sample79	195.08	0.019508	1.95	1.57E+07	1.00E+07		LLD_APK_sample240	137.07	0.013707	1.93	1.45E+07	1.26E+07
500FG_APK_sample80	180.05	0.018005	1.69	2.42E+07	1.98E+07		LLD_APK_sample241	171.41	0.017141	1.9	1.62E+07	1.44E+07
500FG_APK_sample81	120.08	0.012008	1.91	1.10E+07	6.62E+06		LLD_APK_sample242	224.63	0.022463	1.92	2.14E+07	1.87E+07
500FG_APK_sample82	134.95	0.013495	1.83	1.68E+07	1.28E+07		LLD_APK_sample243	152.26	0.015226	1.9	2.18E+07	1.96E+07
500FG_APK_sample83	129.85	0.012985	1.93	1.37E+07	1.11E+07		LLD_APK_sample244	58.45	0.005845	1.74	1.69E+07	1.52E+07
500FG_APK_sample84	163.03	0.016303	1.79	1.35E+07	1.01E+07		LLD_APK_sample245	117.68	0.011768	1.76	8.62E+06	7.64E+06
500FG_APK_sample85	235.93	0.023593	1.93	1.70E+07	1.26E+07		LLD_APK_sample246	143.72	0.014372	1.87	1.71E+07	1.54E+07
500FG_APK_sample86	153.2	0.01532	1.78	1.26E+07	9.37E+06		LLD_APK_sample247	190.28	0.019028	1.82	2.06E+07	1.81E+07
500FG_APK_sample87	142.5	0.01425	1.89	1.20E+07	9.26E+06		LLD_APK_sample248	97.98	0.009798	2	1.04E+07	7.26E+06
500FG_APK_sample88	90.14	0.009014	1.94	3.10E+07	1.99E+07		LLD_APK_sample249	255.13	0.025513	1.9	1.65E+07	1.24E+07
500FG_APK_sample89	105.6	0.01056	1.99	1.17E+07	7.62E+06		LLD_APK_sample250	128.94	0.012894	1.83	1.15E+07	8.49E+06
500FG_APK_sample90	91.38	0.009138	1.89	1.25E+07	6.85E+06		LLD_APK_sample251	164.45	0.016445	1.88	9.65E+06	8.48E+06
500FG_APK_sample91	114.64	0.011464	1.86	1.15E+07	6.69E+06		LLD_APK_sample252	89.32	0.008932	1.79	1.13E+07	1.05E+07
500FG_APK_sample92	156.32	0.015632	1.87	1.03E+07	7.72E+06		LLD_APK_sample253	253.65	0.025365	1.92	1.77E+07	1.55E+07
500FG_APK_sample93	90.46	0.009046	1.93	1.69E+07	1.33E+07		LLD_APK_sample254	249	0.0249	1.9	2.11E+07	1.87E+07
500FG_APK_sample94	193.98	0.019398	1.9	1.23E+07	7.71E+06		LLD_APK_sample255	220.79	0.022079	1.85	1.93E+07	1.70E+07
500FG_APK_sample95	198.39	0.019839	1.93	1.12E+07	6.71E+06		LLD_APK_sample256	178.63	0.017863	1.8	1.22E+06	1.04E+06
500FG_APK_sample96	46.96	0.004696	1.98	2.03E+07	1.81E+07		LLD_APK_sample257	75.21	0.007521	1.92	1.26E+07	1.09E+07
500FG_APK_sample97	15.54	0.001554	1.93	7.30E+06	6.60E+06		LLD_APK_sample258	195.72	0.019572	1.89	9.96E+06	7.31E+06
500FG_APK_sample98	169.96	0.016996	1.96	9.79E+06	6.36E+06		LLD_APK_sample259	223.4	0.02234	1.94	1.23E+07	8.68E+06
500FG_APK_sample99	139.46	0.013946	1.92	1.18E+07	9.76E+06		LLD_APK_sample260	191.83	0.019183	1.9	1.43E+07	1.27E+07
500FG_APK_sample100	180.1	0.01801	1.92	1.17E+07	7.32E+06		LLD_APK_sample261	174	0.0174	1.83	1.07E+07	9.20E+06
500FG_APK_sample101	110.81	0.011081	1.93	1.16E+07	6.46E+06		LLD_APK_sample262	265.31	0.026531	1.92	1.21E+07	8.97E+06
500FG_APK_sample102	99.17	0.009917	1.93	1.25E+07	9.13E+06		LLD_APK_sample263	264.42	0.026442	1.93	2.09E+07	1.85E+07
500FG_APK_sample103	198.92	0.019892	1.92	1.85E+07	1.30E+07		LLD_APK_sample264	249.22	0.024922	1.9	1.37E+07	1.22E+07
500FG_APK_sample104	277.72	0.027772	1.94	1.57E+07	1.31E+07		LLD_APK_sample265	147.28	0.014728	1.92	1.63E+07	1.45E+07
500FG_APK_sample105	268.8	0.02688	1.92	1.22E+07	9.13E+06		LLD_APK_sample266	371.99	0.037199	1.9	1.88E+07	1.68E+07
500FG_APK_sample106	23.93	0.002393	1.96	1.59E+07	1.39E+07		LLD_APK_sample267	121.52	0.012152	1.91	7.99E+06	5.95E+06
500FG_APK_sample107	132.93	0.013293	1.92	1.41E+07	8.29E+06		LLD_APK_sample268	193.27	0.019327	1.92	2.52E+07	2.26E+07
500FG_APK_sample108	64.82	0.006482	1.98	1.62E+07	1.44E+07		LLD_APK_sample269	243.51	0.024351	1.91	1.91E+07	1.74E+07
500FG_APK_sample109	161.63	0.016163	1.94	1.11E+07	7.85E+06		LLD_APK_sample270	103.39	0.010339	1.88	2.35E+07	2.04E+07
500FG_APK_sample110	132.85	0.013285	2.02	1.49E+07	9.28E+06		LLD_APK_sample271	209.29	0.020929	1.9	1.51E+07	1.36E+07
500FG_APK_sample111	54.07	0.005407	1.94	2.22E+07	1.96E+07		LLD_APK_sample272	158.13	0.015813	1.89	1.92E+07	1.73E+07
500FG_APK_sample112	143.1	0.01431	1.97	2.54E+07	1.99E+07		LLD_APK_sample273	92.94	0.009294	1.74	2.09E+07	1.87E+07
500FG_APK_sample113	274.91	0.027491	1.98	1.44E+07	1.15E+07		LLD_APK_sample274	130.66	0.013066	1.89	2.14E+07	1.93E+07
500FG_APK_sample114	320.87	0.032087	1.94	1.35E+07	1.09E+07		LLD_APK_sample275	274.57	0.027457	1.91	1.78E+07	1.57E+07
500FG_APK_sample115	219.89	0.021989	1.93	1.35E+07	1.07E+07		LLD_APK_sample276	257.66	0.025766	1.92	2.15E+07	1.96E+07
500FG_APK_sample116	166.24	0.016624	1.92	1.31E+07	1.01E+07		LLD_APK_sample277	275.4	0.02754	1.92	2.17E+07	1.99E+07
500FG_APK_sample117	470.7	0.04707	1.91	1.40E+07	1.20E+07		LLD_APK_sample278	247.51	0.024751	1.86	1.86E+07	1.69E+07
500FG_APK_sample118	108.97	0.010897	1.93	1.09E+07	5.94E+06		LLD_APK_sample279	156.32	0.015632	1.91	1.35E+07	1.22E+07
500FG_APK_sample119	208.95	0.020895	1.9	1.30E+07	9.35E+06		LLD_APK_sample280	222.6	0.02226	1.85	2.67E+07	2.40E+07
500FG_APK_sample120	190.17	0.019017	1.93	1.05E+07	7.29E+06		LLD_APK_sample281	200.5	0.02005	1.92	1.79E+07	1.56E+07
500FG_APK_sample121	213.17	0.021317	1.9	1.47E+07	1.06E+07		LLD_APK_sample282	253.43	0.025343	1.89	1.62E+07	1.48E+07
500FG_APK_sample122	99.45	0.009945	1.77	1.37E+07	1.04E+07		LLD_APK_sample283	148.62	0.014862	1.92	2.22E+07	1.98E+07
500FG_APK_sample123	161.46	0.016146	1.88	1.13E+07	8.24E+06		LLD_APK_sample284	233.31	0.023331	1.91	2.56E+07	2.33E+07
500FG_APK_sample124	214.15	0.021415	1.95	9.66E+06	5.89E+06		LLD_APK_sample285	197.92	0.019792	1.9	1.47E+07	1.30E+07
500FG_APK_sample125	582.06	0.058206	1.96	1.21E+07	7.86E+06		LLD_APK_sample286	183.51	0.018351	1.91	1.74E+07	1.53E+07
500FG_APK_sample126	134.37	0.013437	1.89	1.57E+07	1.16E+07		LLD_APK_sample287	162.74	0.016274	1.87	1.51E+07	1.32E+07
500FG_APK_sample127	114	0.0114	1.91	1.44E+07	1.11E+07		LLD_APK_sample288	129.48	0.012948	1.92	2.63E+07	2.39E+07
500FG_APK_sample128	244.8	0.02448	1.9	1.16E+07	1.00E+07		LLD_APK_sample289	218.82	0.021882	1.93	1.41E+07	1.27E+07
500FG_APK_sample129	367.77	0.036777	1.91	1.58E+07	1.26E+07		LLD_APK_sample290	204.48	0.020448	1.85	1.35E+07	1.17E+07
500FG_APK_sample130	204.63	0.020463	1.94	1.35E+07	9.41E+06		LLD_APK_sample291	222.91	0.022291	1.88	1.69E+07	1.50E+07
500FG_APK_sample131	157.5	0.01575	1.94	1.53E+07	1.21E+07		LLD_APK_sample292	148.24	0.014824	1.88	1.27E+07	1.14E+07
500FG_APK_sample132	139.12	0.013912	1.94	1.20E+07	9.32E+06
500FG_APK_sample133	353.05	0.035305	1.91	1.98E+07	1.31E+07
500FG_APK_sample134	92.2	0.00922	1.98	1.85E+07	1.61E+07
500FG_APK_sample135	147.77	0.014777	1.96	1.75E+07	1.41E+07
500FG_APK_sample136	220.53	0.022053	1.85	1.18E+07	6.76E+06
500FG_APK_sample137	250.69	0.025069	1.96	1.48E+07	1.26E+07
500FG_APK_sample138	159.91	0.015991	1.8	1.49E+07	1.17E+07
500FG_APK_sample139	166.95	0.016695	1.9	9.47E+06	7.91E+06
500FG_APK_sample140	141.41	0.014141	1.99	1.72E+07	1.34E+07
500FG_APK_sample141	264.25	0.026425	1.85	1.22E+07	1.07E+07
500FG_APK_sample142	76.07	0.007607	2.19	2.07E+07	1.80E+07
500FG_APK_sample143	381.22	0.038122	1.92	1.77E+07	1.41E+07
500FG_APK_sample144	117.85	0.011785	1.98	1.22E+07	1.08E+07
500FG_APK_sample145	218.4	0.02184	1.91	1.64E+07	1.30E+07
500FG_APK_sample146	180.11	0.018011	1.93	1.35E+07	1.18E+07
500FG_APK_sample147	115.01	0.011501	1.9	1.57E+07	1.26E+07
500FG_APK_sample148	525.22	0.052522	1.94	1.58E+07	9.85E+06
500FG_APK_sample149	41.46	0.004146	1.75	2.91E+07	2.59E+07
500FG_APK_sample150	127.07	0.012707	1.87	1.14E+07	8.96E+06
500FG_APK_sample151	178.65	0.017865	1.89	1.58E+07	1.37E+07
500FG_APK_sample152	298.65	0.029865	1.93	1.40E+07	1.10E+07
500FG_APK_sample153	83.87	0.008387	1.98	1.77E+07	1.56E+07
500FG_APK_sample154	116.62	0.011662	1.8	1.09E+07	7.54E+06
500FG_APK_sample155	221.6	0.02216	1.93	1.65E+07	1.42E+07
500FG_APK_sample156	123.29	0.012329	1.89	1.13E+07	9.86E+06
500FG_APK_sample157	234.63	0.023463	1.92	1.50E+07	1.19E+07
500FG_APK_sample158	181.11	0.018111	1.92	1.21E+07	1.04E+07
500FG_APK_sample159	109.41	0.010941	1.89	1.43E+07	9.26E+06
500FG_APK_sample160	218.45	0.021845	1.96	1.16E+07	9.94E+06
500FG_APK_sample161	109.94	0.010994	1.92	1.34E+07	1.04E+07
500FG_APK_sample162	312.5	0.03125	1.91	1.05E+07	8.61E+06
500FG_APK_sample163	61.48	0.006148	2.04	1.75E+07	1.54E+07
500FG_APK_sample164	161.99	0.016199	1.93	8.95E+06	7.07E+06
500FG_APK_sample165	208.47	0.020847	1.92	2.31E+07	1.87E+07
500FG_APK_sample166	182.5	0.01825	1.9	1.35E+07	1.18E+07
500FG_APK_sample167	253.38	0.025338	1.93	1.99E+07	1.33E+07
500FG_APK_sample168	228.97	0.022897	1.93	1.57E+07	1.26E+07
500FG_APK_sample169	182.36	0.018236	1.89	1.45E+07	1.17E+07
500FG_APK_sample170	94.83	0.009483	1.92	1.50E+07	1.17E+07
500FG_APK_sample171	181.99	0.018199	1.92	1.42E+07	1.24E+07
500FG_APK_sample172	79.57	0.007957	1.97	2.22E+07	1.93E+07
500FG_APK_sample173	137.63	0.013763	1.75	1.23E+07	8.10E+06
500FG_APK_sample174	178.27	0.017827	1.92	1.32E+07	1.01E+07
500FG_APK_sample175	264.6	0.02646	1.93	1.35E+07	1.17E+07
500FG_APK_sample176	144.47	0.014447	1.89	1.52E+07	1.18E+07
500FG_APK_sample177	253.91	0.025391	1.91	1.18E+07	9.37E+06
500FG_APK_sample178	133.81	0.013381	1.95	1.15E+07	8.97E+06
500FG_APK_sample179	197.34	0.019734	1.93	1.47E+07	1.27E+07
500FG_APK_sample180	176.07	0.017607	1.96	1.82E+07	1.37E+07
500FG_APK_sample181	215.38	0.021538	1.95	1.28E+07	1.03E+07
500FG_APK_sample182	252.15	0.025215	1.95	1.88E+07	1.48E+07
500FG_APK_sample183	349.32	0.034932	1.89	1.98E+07	1.52E+07
500FG_APK_sample184	94.34	0.009434	1.83	1.66E+07	1.45E+07
500FG_APK_sample185	122.96	0.012296	1.95	1.21E+07	9.61E+06
500FG_APK_sample186	240.86	0.024086	1.92	1.22E+07	1.05E+07
500FG_APK_sample187	132.85	0.013285	1.91	1.36E+07	1.09E+07
500FG_APK_sample188	25.68	0.002568	1.9	1.56E+07	1.38E+07
500FG_APK_sample189	204.76	0.020476	1.89	6.77E+06	5.70E+06
500FG_APK_sample190	96.96	0.009696	2.06	1.55E+07	1.40E+07
500FG_APK_sample191	136.6	0.01366	1.93	1.25E+07	8.10E+06
500FG_APK_sample192	312.25	0.031225	1.88	1.46E+07	1.17E+07
500FG_APK_sample193	166.2	0.01662	1.88	1.30E+07	1.07E+07
500FG_APK_sample194	336.56	0.033656	1.88	1.27E+07	8.44E+06
500FG_APK_sample195	285.67	0.028567	1.94	1.45E+07	1.14E+07
500FG_APK_sample196	170.1	0.01701	1.89	1.60E+07	1.02E+07
500FG_APK_sample197	181	0.0181	1.78	2.02E+07	1.66E+07
500FG_APK_sample198	106.86	0.010686	1.92	1.51E+07	8.93E+06
500FG_APK_sample199	150	0.015	1.85	1.79E+07	1.45E+07
500FG_APK_sample200	179.99	0.017999	1.92	1.64E+07	1.01E+07
500FG_APK_sample201	365.8	0.03658	1.92	1.32E+07	7.74E+06
500FG_APK_sample202	230.6	0.02306	1.93	1.96E+07	1.56E+07
500FG_APK_sample203	242.79	0.024279	1.93	1.69E+07	1.33E+07
500FG_APK_sample204	32.38	0.003238	1.85	1.57E+07	1.40E+07
500FG_APK_sample205	312.4	0.03124	1.92	1.27E+07	1.00E+07
500FG_APK_sample206	52.69	0.005269	1.92	3.00E+07	2.66E+07
500FG_APK_sample207	223.91	0.022391	1.92	1.36E+07	1.08E+07
500FG_APK_sample208	203.73	0.020373	1.93	1.42E+07	1.21E+07
500FG_APK_sample209	227.5	0.02275	1.91	1.38E+07	1.17E+07
500FG_APK_sample210	249.1	0.02491	1.91	1.41E+07	1.11E+07
500FG_APK_sample211	360.48	0.036048	1.92	1.29E+07	7.79E+06
500FG_APK_sample212	163.27	0.016327	1.9	1.69E+07	1.16E+07
500FG_APK_sample213	134.62	0.013462	1.9	2.33E+07	1.84E+07
500FG_APK_sample214	204.58	0.020458	1.92	1.32E+07	8.35E+06
500FG_APK_sample215	99	0.0099	1.76	1.08E+07	6.82E+06
500FG_APK_sample216	190.82	0.019082	1.84	2.15E+07	1.77E+07
500FG_APK_sample217	136.5	0.01365	1.86	1.66E+07	1.43E+07
500FG_APK_sample218	164.99	0.016499	1.9	1.20E+07	8.28E+06
500FG_APK_sample219	163.99	0.016399	1.8	1.66E+07	1.32E+07
500FG_APK_sample220	202.46	0.020246	1.9	1.24E+07	1.07E+07
500FG_APK_sample221	136.11	0.013611	1.91	1.26E+07	9.01E+06
500FG_APK_sample222	199.7	0.01997	1.92	1.40E+07	1.21E+07
500FG_APK_sample223	198.2	0.01982	1.96	1.62E+07	1.06E+07
500FG_APK_sample224	248.02	0.024802	1.91	1.15E+07	6.30E+06
500FG_APK_sample225	408	0.0408	1.92	1.72E+07	1.05E+07
500FG_APK_sample226	556.2	0.05562	1.91	2.38E+07	1.89E+07
500FG_APK_sample227	327.91	0.032791	1.92	1.61E+07	1.27E+07
500FG_APK_sample228	256.7	0.02567	1.81	1.26E+07	1.08E+07
500FG_APK_sample229	174.57	0.017457	1.92	1.20E+07	1.03E+07
500FG_APK_sample230	15.33	0.001533	1.68	1.61E+07	1.42E+07
500FG_APK_sample231	431.4	0.04314	1.92	1.45E+07	1.12E+07
500FG_APK_sample232	248.32	0.024832	1.93	1.59E+07	1.25E+07
500FG_APK_sample233	64.52	0.006452	1.94	1.93E+07	1.68E+07
500FG_APK_sample234	171.95	0.017195	1.95	1.28E+07	1.11E+07
500FG_APK_sample235	186.42	0.018642	1.97	1.68E+07	1.14E+07
500FG_APK_sample236	263.19	0.026319	1.95	1.15E+07	9.22E+06
500FG_APK_sample237	142.5	0.01425	1.74	1.45E+07	9.37E+06
500FG_APK_sample238	180.91	0.018091	1.89	1.36E+07	8.24E+06
500FG_APK_sample239	183.07	0.018307	1.89	1.12E+07	7.12E+06
500FG_APK_sample240	172.04	0.017204	1.93	1.74E+07	1.42E+07
500FG_APK_sample241	202.46	0.020246	1.93	1.29E+07	1.13E+07
500FG_APK_sample242	183.2	0.01832	1.88	1.44E+07	1.02E+07
500FG_APK_sample243	228.3	0.02283	1.85	1.34E+07	1.13E+07
500FG_APK_sample244	215.18	0.021518	1.92	1.47E+07	1.29E+07
500FG_APK_sample245	90.29	0.009029	1.87	1.73E+07	1.41E+07
500FG_APK_sample246	114.3	0.01143	1.88	1.96E+07	1.75E+07
500FG_APK_sample247	298.9	0.02989	1.89	1.71E+07	1.24E+07
500FG_APK_sample248	268.01	0.026801	1.93	1.53E+07	1.27E+07
500FG_APK_sample249	259.17	0.025917	1.93	1.67E+07	1.20E+07
500FG_APK_sample250	205.8	0.02058	1.9	1.44E+07	1.22E+07
500FG_APK_sample251	131.5	0.01315	1.9	1.46E+07	1.15E+07
500FG_APK_sample252	67.54	0.006754	1.94	1.96E+07	1.75E+07
500FG_APK_sample253	183.8	0.01838	1.89	1.49E+07	1.26E+07
500FG_APK_sample254	188.4	0.01884	1.88	1.47E+07	1.01E+07
500FG_APK_sample255	184.68	0.018468	1.96	1.13E+07	7.64E+06
500FG_APK_sample256	NA	NA	NA	1.89E+07	1.07E+07
500FG_APK_sample257	189.91	0.018991	1.96	1.28E+07	7.79E+06
500FG_APK_sample258	113.97	0.011397	1.88	1.47E+07	1.16E+07
500FG_APK_sample259	296.42	0.029642	1.91	1.50E+07	1.08E+07
500FG_APK_sample260	54.85	0.005485	1.88	1.79E+07	1.62E+07
500FG_APK_sample261	53.55	0.005355	1.73	1.39E+07	1.14E+07
500FG_APK_sample262	111.97	0.011197	1.88	1.28E+07	9.75E+06
500FG_APK_sample263	230.11	0.023011	1.92	1.15E+07	9.74E+06
500FG_APK_sample264	116.02	0.011602	1.81	1.35E+07	7.57E+06
500FG_APK_sample265	44.62	0.004462	1.81	1.87E+07	1.66E+07
500FG_APK_sample266	138.14	0.013814	1.78	1.79E+07	1.35E+07
500FG_APK_sample267	60.94	0.006094	1.79	1.76E+07	1.51E+07
500FG_APK_sample268	206	0.0206	1.91	1.35E+07	1.15E+07
500FG_APK_sample269	53.23	0.005323	1.81	1.52E+07	1.33E+07
500FG_APK_sample270	174.27	0.017427	1.94	1.97E+07	1.29E+07
500FG_APK_sample271	230.02	0.023002	1.93	1.32E+07	1.05E+07
500FG_APK_sample272	25.63	0.002563	1.91	1.24E+07	1.03E+07
500FG_APK_sample273	55.02	0.005502	1.89	2.22E+07	1.96E+07
500FG_APK_sample274	18	0.0018	1.75	1.07E+07	9.29E+06
500FG_APK_sample275	247.79	0.024779	1.92	1.20E+07	9.93E+06
500FG_APK_sample276	20.19	0.002019	1.93	8.26E+06	7.22E+06
500FG_APK_sample277	25.97	0.002597	1.86	2.19E+07	1.97E+07
500FG_APK_sample278	236.91	0.023691	1.91	1.00E+07	8.40E+06
500FG_APK_sample279	38.3	0.00383	1.74	1.04E+07	9.25E+06
500FG_APK_sample280	19.9	0.00199	1.7	9.02E+06	8.02E+06
500FG_APK_sample281	79	0.0079	1.85	1.78E+07	1.55E+07
500FG_APK_sample282	133.73	0.013373	1.88	1.24E+07	1.10E+07
500FG_APK_sample283	112.69	0.011269	1.85	1.29E+07	8.36E+06
500FG_APK_sample284	165.72	0.016572	1.93	3.14E+07	2.08E+07
500FG_APK_sample285	192.36	0.019236	1.95	1.54E+07	1.10E+07
500FG_APK_sample286	37.58	0.003758	1.68	1.86E+07	1.63E+07
500FG_APK_sample287	177.63	0.017763	1.93	1.27E+07	1.11E+07
500FG_APK_sample288	92.67	0.009267	1.99	3.42E+07	3.05E+07
500FG_APK_sample289	120.15	0.012015	1.98	2.36E+07	1.45E+07
500FG_APK_sample290	121.3	0.01213	1.86	1.86E+07	1.46E+07
500FG_APK_sample291	191.74	0.019174	1.9	2.98E+07	2.09E+07
500FG_APK_sample292	191.42	0.019142	1.89	1.21E+07	1.05E+07
500FG_APK_sample293	188.87	0.018887	1.88	1.59E+07	1.14E+07
500FG_APK_sample294	12.33	0.001233	2.09	2.43E+06	2.17E+06
500FG_APK_sample295	138.94	0.013894	1.88	1.65E+07	1.30E+07
500FG_APK_sample296	NA	NA	NA	2.04E+07	1.14E+07
500FG_APK_sample297	152.38	0.015238	1.83	1.49E+07	1.18E+07
500FG_APK_sample298	144.69	0.014469	1.91	1.67E+07	1.31E+07
500FG_APK_sample299	67.2	0.00672	1.92	2.62E+07	2.32E+07
500FG_APK_sample300	295.02	0.029502	1.9	1.52E+07	1.21E+07
500FG_APK_sample301	168.34	0.016834	1.93	1.50E+07	9.97E+06
500FG_APK_sample302	142.47	0.014247	1.91	1.82E+07	1.41E+07
500FG_APK_sample303	176.62	0.017662	1.96	1.77E+07	1.26E+07
500FG_APK_sample304	112.91	0.011291	1.89	1.63E+07	1.02E+07
500FG_APK_sample305	206.77	0.020677	1.79	1.38E+07	1.21E+07
500FG_APK_sample306	294.15	0.029415	1.94	1.44E+07	1.13E+07
500FG_APK_sample307	85.51	0.008551	1.7	1.58E+07	1.39E+07
500FG_APK_sample308	264.35	0.026435	1.89	1.47E+07	1.19E+07
500FG_APK_sample309	92.57	0.009257	1.92	3.14E+07	2.04E+07
500FG_APK_sample310	341.51	0.034151	1.95	1.48E+07	1.19E+07
500FG_APK_sample311	218.02	0.021802	1.93	1.24E+07	1.06E+07
500FG_APK_sample312	210.52	0.021052	1.96	1.23E+07	8.02E+06
500FG_APK_sample313	116.07	0.011607	1.78	9.72E+06	8.43E+06
500FG_APK_sample314	243.25	0.024325	1.88	2.23E+07	1.91E+07
500FG_APK_sample315	172.49	0.017249	1.94	2.33E+07	1.91E+07
500FG_APK_sample316	327.55	0.032755	1.91	1.42E+07	1.12E+07
500FG_APK_sample317	323.65	0.032365	1.91	1.24E+07	1.07E+07
500FG_APK_sample318	237.08	0.023708	1.9	1.25E+07	1.08E+07
500FG_APK_sample319	69.65	0.006965	1.94	2.03E+07	1.77E+07
500FG_APK_sample320	242.26	0.024226	1.9	1.37E+07	1.17E+07
500FG_APK_sample321	283.22	0.028322	1.88	1.46E+07	1.24E+07
500FG_APK_sample322	85.57	0.008557	1.87	2.46E+07	2.21E+07
500FG_APK_sample323	193.61	0.019361	1.93	1.49E+07	1.07E+07
500FG_APK_sample324	233.71	0.023371	1.86	1.44E+07	1.12E+07
500FG_APK_sample325	152.13	0.015213	1.84	2.10E+07	1.63E+07
500FG_APK_sample326	243.25	0.024325	1.92	1.45E+07	1.23E+07
500FG_APK_sample327	157.74	0.015774	1.9	1.14E+07	8.58E+06
500FG_APK_sample328	362.07	0.036207	1.94	1.47E+07	1.31E+07
500FG_APK_sample329	160.46	0.016046	1.91	1.66E+07	1.31E+07
500FG_APK_sample330	80.23	0.008023	1.89	1.86E+07	1.59E+07
500FG_APK_sample331	56.83	0.005683	1.88	1.76E+07	1.58E+07
500FG_APK_sample332	127.61	0.012761	1.91	1.75E+07	1.14E+07
500FG_APK_sample333	164.48	0.016448	1.96	1.69E+07	1.34E+07
500FG_APK_sample334	173.51	0.017351	1.91	2.37E+07	1.86E+07
500FG_APK_sample335	262.48	0.026248	1.91	1.36E+07	1.15E+07
500FG_APK_sample336	156.85	0.015685	1.86	2.03E+07	1.59E+07
500FG_APK_sample337	133.35	0.013335	1.87	1.72E+07	1.38E+07
500FG_APK_sample338	NA	NA	NA	1.52E+07	1.21E+07
500FG_APK_sample339	254.45	0.025445	1.91	1.61E+07	1.37E+07
500FG_APK_sample340	76.34	0.007634	1.87	1.39E+07	1.23E+07
500FG_APK_sample341	NA	NA	NA	1.69E+07	1.20E+07
500FG_APK_sample342	250.21	0.025021	1.9	1.15E+07	9.84E+06
500FG_APK_sample343	223.65	0.022365	1.92	2.28E+07	1.92E+07
500FG_APK_sample344	135.95	0.013595	1.95	1.43E+07	1.05E+07
500FG_APK_sample345	38.24	0.003824	1.9	1.73E+07	1.51E+07
500FG_APK_sample346	251.27	0.025127	1.91	1.90E+07	1.53E+07
500FG_APK_sample347	193.92	0.019392	1.91	1.23E+07	1.04E+07
500FG_APK_sample348	407.58	0.040758	1.93	1.49E+07	8.10E+06
500FG_APK_sample349	103.38	0.010338	1.96	2.21E+07	1.99E+07
500FG_APK_sample350	65.43	0.006543	1.94	1.64E+07	1.42E+07
500FG_APK_sample351	45.58	0.004558	1.79	2.59E+07	2.33E+07
500FG_APK_sample352	50.39	0.005039	1.88	1.90E+07	1.66E+07
500FG_APK_sample353	186.07	0.018607	1.82	1.48E+07	1.21E+07
500FG_APK_sample354	262.12	0.026212	1.93	1.41E+07	1.20E+07
500FG_APK_sample355	245.42	0.024542	1.95	1.49E+07	8.34E+06
500FG_APK_sample356	277.72	0.027772	1.94	1.76E+07	1.28E+07
500FG_APK_sample357	82.49	0.008249	1.88	1.37E+07	8.32E+06
500FG_APK_sample358	404.47	0.040447	1.93	1.38E+07	7.35E+06
500FG_APK_sample359	194.25	0.019425	1.93	1.18E+07	7.93E+06
500FG_APK_sample360	172.62	0.017262	1.89	1.55E+07	9.12E+06
500FG_APK_sample361	63.44	0.006344	1.84	1.80E+07	1.53E+07
500FG_APK_sample362	268.68	0.026868	1.92	1.28E+07	1.09E+07
500FG_APK_sample363	177.97	0.017797	1.9	1.72E+07	9.66E+06
500FG_APK_sample364	126.11	0.012611	1.9	9.96E+06	5.62E+06
500FG_APK_sample365	242.47	0.024247	1.93	1.53E+07	1.19E+07
500FG_APK_sample366	288.69	0.028869	1.93	1.58E+07	1.29E+07
500FG_APK_sample367	53.17	0.005317	1.72	1.91E+07	1.71E+07
500FG_APK_sample368	318.22	0.031822	1.91	2.59E+07	1.37E+07
500FG_APK_sample369	136.6	0.01366	1.88	1.36E+07	1.07E+07
500FG_APK_sample370	269.2	0.02692	1.9	2.04E+07	1.12E+07
500FG_APK_sample371	177.42	0.017742	1.9	1.58E+07	1.28E+07
500FG_APK_sample372	267.39	0.026739	1.92	1.45E+07	1.17E+07
500FG_APK_sample373	294.28	0.029428	1.91	1.39E+07	1.18E+07
500FG_APK_sample374	248.93	0.024893	1.91	1.69E+07	1.23E+07
500FG_APK_sample375	200.54	0.020054	1.88	1.32E+07	8.70E+06
500FG_APK_sample376	269.77	0.026977	1.94	1.66E+07	1.20E+07
500FG_APK_sample377	181.59	0.018159	1.97	1.75E+07	1.43E+07
500FG_APK_sample378	89.52	0.008952	1.88	1.50E+07	1.30E+07
500FG_APK_sample379	228.73	0.022873	1.92	1.52E+07	8.67E+06
500FG_APK_sample380	69.43	0.006943	1.93	3.08E+07	2.52E+07
500FG_APK_sample381	392.04	0.039204	1.92	1.58E+07	8.46E+06
500FG_APK_sample382	235.9	0.02359	1.92	1.51E+07	1.17E+07
500FG_APK_sample383	143.03	0.014303	1.91	9.67E+06	5.60E+06
500FG_APK_sample384	119.78	0.011978	1.92	2.21E+07	1.26E+07
500FG_APK_sample385	296.42	0.029642	1.89	1.39E+07	9.84E+06
500FG_APK_sample386	154.03	0.015403	1.96	1.39E+07	1.13E+07
500FG_APK_sample387	163.77	0.016377	1.88	2.40E+07	1.77E+07
500FG_APK_sample388	243.07	0.024307	1.93	1.05E+07	8.38E+06
500FG_APK_sample389	196.19	0.019619	1.9	1.48E+07	1.16E+07
500FG_APK_sample390	302.69	0.030269	1.92	1.56E+07	8.97E+06
500FG_APK_sample391	105.49	0.010549	1.95	1.50E+07	1.02E+07
500FG_APK_sample392	183.91	0.018391	1.86	9.63E+06	7.73E+06
500FG_APK_sample393	163.38	0.016338	1.93	1.41E+07	8.30E+06
500FG_APK_sample394	99.96	0.009996	1.85	1.45E+07	8.27E+06
500FG_APK_sample395	192.23	0.019223	1.92	2.43E+07	1.68E+07
500FG_APK_sample396	352.67	0.035267	1.96	1.40E+07	8.64E+06
500FG_APK_sample397	298.91	0.029891	1.91	1.52E+07	9.36E+06
500FG_APK_sample398	104.47	0.010447	1.9	1.00E+07	6.59E+06
500FG_APK_sample399	115.78	0.011578	1.93	9.00E+06	5.94E+06
500FG_APK_sample400	267.12	0.026712	1.94	1.85E+07	1.45E+07
500FG_APK_sample401	157.88	0.015788	1.94	1.49E+07	1.20E+07
500FG_APK_sample402	183.87	0.018387	1.88	3.16E+07	2.21E+07
500FG_APK_sample403	176	0.0176	1.89	2.07E+07	1.70E+07
500FG_APK_sample404	148.4	0.01484	1.92	1.45E+07	1.14E+07
500FG_APK_sample405	385.53	0.038553	1.93	1.43E+07	1.13E+07
500FG_APK_sample406	236.99	0.023699	1.93	1.51E+07	1.30E+07
500FG_APK_sample407	187.06	0.018706	1.91	1.32E+07	7.98E+06
500FG_APK_sample408	198.2	0.01982	1.89	1.49E+07	1.06E+07
500FG_APK_sample409	324.44	0.032444	1.94	1.41E+07	1.10E+07
500FG_APK_sample410	165.89	0.016589	1.9	2.32E+07	1.47E+07
500FG_APK_sample411	291.79	0.029179	1.93	1.46E+07	9.23E+06
500FG_APK_sample412	200.97	0.020097	1.9	1.44E+07	1.25E+07
500FG_APK_sample413	215.99	0.021599	1.84	1.58E+07	1.39E+07
500FG_APK_sample414	116.11	0.011611	1.9	1.21E+07	8.19E+06
500FG_APK_sample415	271.94	0.027194	1.94	1.12E+07	9.46E+06
500FG_APK_sample416	203.67	0.020367	1.97	1.13E+07	9.51E+06
500FG_APK_sample417	223.76	0.022376	1.95	1.28E+07	9.34E+06
500FG_APK_sample418	222.6	0.02226	1.93	1.24E+07	8.82E+06
500FG_APK_sample419	161.88	0.016188	1.94	1.36E+07	1.14E+07
500FG_APK_sample420	262.37	0.026237	1.92	1.06E+07	9.14E+06
500FG_APK_sample421	300.04	0.030004	1.91	1.33E+07	8.38E+06
500FG_APK_sample422	163.08	0.016308	1.88	1.27E+07	9.54E+06
500FG_APK_sample423	137.67	0.013767	1.85	1.62E+07	1.29E+07
500FG_APK_sample424	135.69	0.013569	1.91	9.40E+06	5.68E+06
500FG_APK_sample425	205.55	0.020555	1.93	1.26E+07	1.02E+07
500FG_APK_sample426	228.52	0.022852	1.95	1.13E+07	8.23E+06
500FG_APK_sample427	161.24	0.016124	1.94	1.34E+07	1.07E+07
500FG_APK_sample428	92.67	0.009267	1.86	1.74E+07	1.54E+07
500FG_APK_sample429	138.24	0.013824	1.94	1.60E+07	1.28E+07
500FG_APK_sample430	159.68	0.015968	1.85	1.24E+07	9.91E+06
500FG_APK_sample431	133.39	0.013339	1.91	1.17E+07	7.94E+06
500FG_APK_sample432	133.28	0.013328	1.8	1.52E+07	1.00E+07
500FG_APK_sample433	253.61	0.025361	1.83	1.58E+07	1.26E+07
500FG_APK_sample434	242.26	0.024226	1.93	1.28E+07	1.02E+07
500FG_APK_sample435	182.26	0.018226	1.92	1.14E+07	7.11E+06
500FG_APK_sample436	139.39	0.013939	1.87	1.25E+07	1.06E+07
500FG_APK_sample437	115.27	0.011527	1.88	1.63E+07	1.47E+07
500FG_APK_sample438	NA	NA	NA	1.82E+07	1.46E+07
500FG_APK_sample439	157.05	0.015705	1.94	1.09E+07	8.74E+06
500FG_APK_sample440	161.99	0.016199	1.93	1.24E+07	8.36E+06
500FG_APK_sample441	99.22	0.009922	1.91	1.43E+07	1.22E+07
500FG_APK_sample442	113.25	0.011325	1.82	1.03E+07	7.08E+06
500FG_APK_sample443	NA	NA	NA	1.37E+07	1.09E+07
500FG_APK_sample444	295.55	0.029555	1.89	1.41E+07	1.12E+07
500FG_APK_sample445	NA	NA	NA	1.04E+07	8.39E+06
500FG_APK_sample446	NA	NA	NA	1.34E+07	1.13E+07
500FG_APK_sample447	NA	NA	NA	9.31E+06	7.79E+06
500FG_APK_sample448	NA	NA	NA	1.21E+07	1.03E+07
500FG_APK_sample449	NA	NA	NA	1.54E+07	1.06E+07
500FG_APK_sample450	186.95	0.018695	1.85	1.59E+07	9.34E+06
500FG_APK_sample451	189.52	0.018952	1.91	1.30E+07	9.62E+06
500FG_APK_sample452	148.34	0.014834	1.9	1.38E+07	9.93E+06
500FG_APK_sample453	NA	NA	NA	1.49E+07	1.16E+07

## Sheet: Table S2
Table S2: Species richness and alpha diversity values of samples from the 500FG and LLD cohorts
500FG Cohort					LLD Cohort
Sample	Species Richness	Shannon Diversity	Inverse Simpson Diversity		Sample	Species Richness	Shannon Diversity	Inverse Simpson Diversity
500FG_FSK_sample1	274	3.57462	15.9409		LLD_FSK_sample1	214	3.8708	26.7317
500FG_FSK_sample2	135	3.13169	13.9107		LLD_FSK_sample2	202	3.62197	16.8767
500FG_FSK_sample3	183	3.49825	20.6891		LLD_FSK_sample3	159	2.99823	8.78705
500FG_FSK_sample4	151	3.17729	14.2834		LLD_FSK_sample4	192	3.74395	19.5901
500FG_FSK_sample5	162	3.01627	7.53848		LLD_FSK_sample5	62	2.51562	8.10045
500FG_FSK_sample6	135	3.20572	13.5937		LLD_FSK_sample6	263	3.65398	15.8825
500FG_FSK_sample7	151	3.02909	11.8893		LLD_FSK_sample7	185	3.43671	15.1769
500FG_FSK_sample8	117	2.69281	7.91531		LLD_FSK_sample8	152	3.14128	11.9548
500FG_FSK_sample9	204	3.47562	12.9915		LLD_FSK_sample9	157	3.47772	19.6981
500FG_FSK_sample10	154	2.55139	4.32255		LLD_FSK_sample10	180	3.37419	12.0247
500FG_FSK_sample11	169	3.40144	15.8386		LLD_FSK_sample11	91	1.75289	2.56442
500FG_FSK_sample12	131	3.23616	15.6085		LLD_FSK_sample12	193	3.50687	15.0279
500FG_FSK_sample13	301	4.08733	26.4149		LLD_FSK_sample13	245	3.93877	26.2259
500FG_FSK_sample14	156	3.12664	8.11829		LLD_FSK_sample14	249	4.12957	35.8036
500FG_FSK_sample15	189	3.46371	18.8633		LLD_FSK_sample15	107	3.50999	22.0365
500FG_FSK_sample16	257	3.87926	25.8919		LLD_FSK_sample16	195	3.46899	13.2961
500FG_FSK_sample17	99	1.89748	2.95748		LLD_FSK_sample17	186	3.39412	12.2805
500FG_FSK_sample18	208	3.43178	17.1386		LLD_FSK_sample18	226	3.6841	20.2553
500FG_FSK_sample19	220	3.39315	12.7186		LLD_FSK_sample19	233	3.9633	28.9989
500FG_FSK_sample20	81	2.36512	4.51095		LLD_FSK_sample20	130	2.93011	8.41233
500FG_FSK_sample21	218	3.76007	19.9428		LLD_FSK_sample21	243	3.81869	22.9081
500FG_FSK_sample22	234	3.74835	20.9017		LLD_FSK_sample22	153	3.08856	11.0638
500FG_FSK_sample23	329	4.11744	29.4611		LLD_FSK_sample23	141	3.1421	14.3394
500FG_FSK_sample24	221	3.95287	26.5401		LLD_FSK_sample24	182	3.58107	19.6584
500FG_FSK_sample25	206	3.56539	20.6271		LLD_FSK_sample25	126	2.81931	10.6389
500FG_FSK_sample26	274	3.73888	14.6275		LLD_FSK_sample26	158	3.31655	14.9838
500FG_FSK_sample27	220	3.67171	20.7283		LLD_FSK_sample27	235	4.0531	31.8892
500FG_FSK_sample28	158	2.00324	2.98784		LLD_FSK_sample28	98	2.67915	9.17563
500FG_FSK_sample29	156	2.31673	4.14775		LLD_FSK_sample29	190	2.61055	5.23443
500FG_FSK_sample30	153	3.40667	16.5228		LLD_FSK_sample30	211	3.80782	27.397
500FG_FSK_sample31	107	2.9904	11.3412		LLD_FSK_sample31	162	3.44904	15.2638
500FG_FSK_sample32	151	2.56914	5.89345		LLD_FSK_sample32	190	3.71172	22.9899
500FG_FSK_sample33	92	2.4164	5.92875		LLD_FSK_sample33	135	3.16688	12.5433
500FG_FSK_sample34	206	2.21003	2.76076		LLD_FSK_sample34	199	3.59842	19.2723
500FG_FSK_sample35	142	3.02431	10.474		LLD_FSK_sample35	39	0.993869	1.90662
500FG_FSK_sample36	158	3.2403	14.1493		LLD_FSK_sample36	197	3.6393	15.705
500FG_FSK_sample37	193	3.43735	16.5452		LLD_FSK_sample37	202	3.34334	11.9727
500FG_FSK_sample38	143	3.44217	19.7891		LLD_FSK_sample38	197	3.29354	11.935
500FG_FSK_sample39	180	2.51167	4.36205		LLD_FSK_sample39	146	3.36064	16.0002
500FG_FSK_sample40	211	3.55026	19.7231		LLD_FSK_sample40	170	3.56909	21.7781
500FG_FSK_sample41	140	1.03977	1.4201		LLD_FSK_sample41	165	3.57552	20.4155
500FG_FSK_sample42	141	2.50009	4.60898		LLD_FSK_sample42	180	3.19628	8.32433
500FG_FSK_sample43	241	3.81866	23.2446		LLD_FSK_sample43	248	4.05684	30.1065
500FG_FSK_sample44	217	3.65217	14.6081		LLD_FSK_sample44	201	3.82671	25.4768
500FG_FSK_sample45	181	3.28522	12.6852		LLD_FSK_sample45	216	3.67915	20.7784
500FG_FSK_sample46	221	3.6842	21.9798		LLD_FSK_sample46	188	3.71636	20.911
500FG_FSK_sample47	161	3.56411	21.0394		LLD_FSK_sample47	99	2.84004	10.5169
500FG_FSK_sample48	160	3.26105	14.0582		LLD_FSK_sample48	168	3.67339	23.0834
500FG_FSK_sample49	202	3.56577	20.2126		LLD_FSK_sample49	208	3.15445	6.67554
500FG_FSK_sample50	154	1.37093	1.67738		LLD_FSK_sample50	175	3.30604	14.0489
500FG_FSK_sample51	231	2.53776	3.5147		LLD_FSK_sample51	168	3.62891	21.3718
500FG_FSK_sample52	159	3.4458	18.5284		LLD_FSK_sample52	117	3.19832	14.839
500FG_FSK_sample53	209	3.67651	19.6178		LLD_FSK_sample53	247	3.38567	12.7014
500FG_FSK_sample54	217	3.52841	17.2692		LLD_FSK_sample54	195	3.73339	22.5336
500FG_FSK_sample55	188	2.7755	5.0489		LLD_FSK_sample55	261	3.79189	21.8316
500FG_FSK_sample56	77	2.58883	7.58051		LLD_FSK_sample56	196	3.67779	22.0256
500FG_FSK_sample57	52	1.93208	4.519		LLD_FSK_sample57	162	3.53351	21.3248
500FG_FSK_sample58	230	3.61255	15.4621		LLD_FSK_sample58	176	3.58761	22.375
500FG_FSK_sample59	268	3.58991	16.8608		LLD_FSK_sample59	93	2.70179	8.10306
500FG_FSK_sample60	225	3.67887	19.3755		LLD_FSK_sample60	146	3.07589	12.2462
500FG_FSK_sample61	218	3.42308	16.9809		LLD_FSK_sample61	193	3.67349	21.1692
500FG_FSK_sample62	234	3.66588	19.381		LLD_FSK_sample62	125	3.17258	15.4112
500FG_FSK_sample63	82	2.43163	5.74067		LLD_FSK_sample63	211	3.87213	28.4413
500FG_FSK_sample64	232	3.34831	11.3806		LLD_FSK_sample64	200	3.74629	15.9918
500FG_FSK_sample65	197	3.31611	11.9689		LLD_FSK_sample65	186	3.50329	15.2814
500FG_FSK_sample66	230	3.8862	28.466		LLD_FSK_sample66	182	3.52171	17.6493
500FG_FSK_sample67	249	3.82355	24.2533		LLD_FSK_sample67	245	3.40313	10.957
500FG_FSK_sample68	233	3.58585	14.8931		LLD_FSK_sample68	193	3.86672	28.0149
500FG_FSK_sample69	129	2.37915	4.05646		LLD_FSK_sample69	141	3.33599	16.0677
500FG_FSK_sample70	262	4.01727	28.6111		LLD_FSK_sample70	133	3.49197	20.2713
500FG_FSK_sample71	213	3.72982	20.7939		LLD_FSK_sample71	197	3.68967	22.0992
500FG_FSK_sample72	266	3.90412	26.7786		LLD_FSK_sample72	242	3.42287	12.0178
500FG_FSK_sample73	74	2.49582	7.02945		LLD_FSK_sample73	204	3.74477	22.4774
500FG_FSK_sample74	146	3.23311	15.3261		LLD_FSK_sample74	240	3.09586	6.366
500FG_FSK_sample75	167	3.28851	14.1379		LLD_FSK_sample75	213	3.73188	23.2562
500FG_FSK_sample76	168	2.76819	7.84335		LLD_FSK_sample76	206	3.80891	23.8918
500FG_FSK_sample77	81	1.96548	4.64141		LLD_FSK_sample77	170	3.75272	24.5197
500FG_FSK_sample78	115	3.01358	10.028		LLD_FSK_sample78	181	3.32045	13.8342
500FG_FSK_sample79	218	3.49715	15.5237		LLD_FSK_sample79	176	3.33641	13.63
500FG_FSK_sample80	206	3.87267	23.6733		LLD_FSK_sample80	218	3.75919	22.2529
500FG_FSK_sample81	265	4.04426	32.1662		LLD_FSK_sample81	149	3.79256	28.7108
500FG_FSK_sample82	90	2.47392	6.43295		LLD_FSK_sample82	186	3.68062	23.3665
500FG_FSK_sample83	200	3.37192	15.0704		LLD_FSK_sample83	98	2.33735	3.99473
500FG_FSK_sample84	221	3.64983	17.2279		LLD_FSK_sample84	224	3.85568	20.6439
500FG_FSK_sample85	107	2.53888	6.31774		LLD_FSK_sample85	211	3.2992	12.3609
500FG_FSK_sample86	137	3.24604	15.0471		LLD_FSK_sample86	211	3.73652	21.3147
500FG_FSK_sample87	152	3.26577	12.0324		LLD_FSK_sample87	104	3.08916	13.749
500FG_FSK_sample88	171	3.11039	9.6323		LLD_FSK_sample88	138	3.06462	12.4317
500FG_FSK_sample89	85	1.20344	1.6526		LLD_FSK_sample89	216	3.48305	15.7393
500FG_FSK_sample90	151	3.495	19.3035		LLD_FSK_sample90	160	3.66924	24.0027
500FG_FSK_sample91	227	3.561	18.3999		LLD_FSK_sample91	215	3.51718	14.0427
500FG_FSK_sample92	217	3.94831	28.8523		LLD_FSK_sample92	185	3.67408	23.0862
500FG_FSK_sample93	133	2.81506	8.51914		LLD_FSK_sample93	159	3.55069	22.0491
500FG_FSK_sample94	177	3.29348	13.8431		LLD_FSK_sample94	111	2.55483	7.82816
500FG_FSK_sample95	254	3.85084	19.5525		LLD_FSK_sample95	168	3.3106	13.6898
500FG_FSK_sample96	193	3.39652	14.0364		LLD_FSK_sample96	251	4.00227	27.0854
500FG_FSK_sample97	177	3.47175	16.6339		LLD_FSK_sample97	191	3.72212	20.783
500FG_FSK_sample98	167	3.13382	12.886		LLD_FSK_sample98	214	3.94037	28.7425
500FG_FSK_sample99	191	3.31515	15.2321		LLD_FSK_sample99	196	3.4169	16.7973
500FG_FSK_sample100	266	4.0674	24.3695		LLD_FSK_sample100	183	3.08134	5.85381
500FG_FSK_sample101	126	3.16778	12.6597		LLD_FSK_sample101	97	2.44469	6.64391
500FG_FSK_sample102	124	2.79003	8.25615		LLD_FSK_sample102	186	3.46938	19.5137
500FG_FSK_sample103	207	4.01036	32.3786		LLD_FSK_sample103	236	3.83528	24.8496
500FG_FSK_sample104	144	1.53297	1.86163		LLD_FSK_sample104	239	3.89395	25.3381
500FG_FSK_sample105	264	4.30239	37.8109		LLD_FSK_sample105	209	3.86675	28.9338
500FG_FSK_sample106	235	3.41873	16.9111		LLD_FSK_sample106	190	3.66938	22.0757
500FG_FSK_sample107	207	3.74102	22.2083		LLD_FSK_sample107	182	3.723	24.7454
500FG_FSK_sample108	131	2.65046	7.04933		LLD_FSK_sample108	150	2.63871	4.79921
500FG_FSK_sample109	161	1.79925	2.30022		LLD_FSK_sample109	156	2.8483	5.54992
500FG_FSK_sample110	245	3.47099	15.8523		LLD_FSK_sample110	186	3.65272	20.6761
500FG_FSK_sample111	277	4.0663	31.0817		LLD_FSK_sample111	182	3.66645	22.1427
500FG_FSK_sample112	171	3.15967	9.84238		LLD_FSK_sample112	161	3.42692	17.7246
500FG_FSK_sample113	146	2.89248	8.81001		LLD_FSK_sample113	203	3.66132	18.0395
500FG_FSK_sample114	199	3.39759	16.3		LLD_FSK_sample114	262	3.81258	25.5833
500FG_FSK_sample115	228	3.44004	15.7785		LLD_FSK_sample115	194	3.6348	21.7383
500FG_FSK_sample116	209	3.65875	20.8516		LLD_FSK_sample116	166	3.66705	22.9783
500FG_FSK_sample117	191	3.87739	27.9415		LLD_FSK_sample117	179	3.36181	11.0794
500FG_FSK_sample118	166	2.09476	2.73252		LLD_FSK_sample118	184	3.58293	19.4467
500FG_FSK_sample119	231	3.76587	23.5211		LLD_FSK_sample119	220	3.64221	17.7953
500FG_FSK_sample120	265	3.6649	17.7647		LLD_FSK_sample120	160	2.75586	5.90348
500FG_FSK_sample121	145	3.4771	19.8469		LLD_FSK_sample121	203	3.08656	9.23593
500FG_FSK_sample122	251	3.88932	22.9754		LLD_FSK_sample122	230	3.88306	24.3981
500FG_FSK_sample123	164	3.31876	14.3365		LLD_FSK_sample123	112	3.20211	14.7622
500FG_FSK_sample124	257	3.69884	18.4384		LLD_FSK_sample124	132	2.42814	4.12726
500FG_FSK_sample125	210	3.51158	16.4898		LLD_FSK_sample125	243	4.02773	29.4846
500FG_FSK_sample126	214	3.21284	8.52218		LLD_FSK_sample126	164	3.2528	14.5172
500FG_FSK_sample127	158	2.51831	4.30331		LLD_FSK_sample127	231	3.64791	16.2484
500FG_FSK_sample128	164	1.25097	1.59533		LLD_FSK_sample128	201	3.764	25.9056
500FG_FSK_sample129	300	3.73969	18.3204		LLD_FSK_sample129	144	2.84663	8.58224
500FG_FSK_sample130	207	3.24837	10.0913		LLD_FSK_sample130	191	3.36334	15.5971
500FG_FSK_sample131	240	3.81773	26.0831		LLD_FSK_sample131	195	3.86604	25.9461
500FG_FSK_sample132	191	3.61588	23.4972		LLD_FSK_sample132	173	3.30789	13.5897
500FG_FSK_sample133	203	3.62899	17.5818		LLD_FSK_sample133	173	3.63915	22.1903
500FG_FSK_sample134	182	2.79516	6.11137		LLD_FSK_sample134	247	3.81744	23.3027
500FG_FSK_sample135	222	3.4277	13.7838		LLD_FSK_sample135	207	3.62774	19.1433
500FG_FSK_sample136	144	3.53443	21.5532		LLD_FSK_sample136	193	3.75761	20.2248
500FG_FSK_sample137	233	3.98754	26.3052		LLD_FSK_sample137	179	3.52983	19.2672
500FG_FSK_sample138	200	3.62879	21.0257		LLD_FSK_sample138	197	3.20743	10.3545
500FG_FSK_sample139	223	3.50776	11.7657		LLD_FSK_sample139	210	3.6583	20.9119
500FG_FSK_sample140	256	4.0434	30.8555		LLD_FSK_sample140	180	3.65009	20.9045
500FG_FSK_sample141	152	2.51823	5.792		LLD_FSK_sample141	56	2.68635	8.79733
500FG_FSK_sample142	228	3.84512	29.2008		LLD_FSK_sample142	197	3.71129	21.7887
500FG_FSK_sample143	237	3.40836	14.9256		LLD_FSK_sample143	150	3.38489	16.2863
500FG_FSK_sample144	199	2.71991	4.13681		LLD_FSK_sample144	237	3.79708	19.996
500FG_FSK_sample145	206	3.6389	20.3898		LLD_FSK_sample145	165	3.10279	9.04913
500FG_FSK_sample146	178	3.07554	9.84853		LLD_FSK_sample146	204	2.80004	6.06634
500FG_FSK_sample147	86	2.32364	6.4677		LLD_FSK_sample147	203	3.07989	6.62565
500FG_FSK_sample148	184	3.14589	10.0357		LLD_FSK_sample148	229	4.05265	30.1214
500FG_FSK_sample149	109	2.31463	4.26184		LLD_FSK_sample149	179	3.42205	14.4459
500FG_FSK_sample150	207	3.54516	15.8785		LLD_FSK_sample150	238	4.07398	34.2417
500FG_FSK_sample151	183	2.89642	8.73432		LLD_FSK_sample151	195	3.80058	28.0596
500FG_FSK_sample152	237	3.93307	27.8287		LLD_FSK_sample152	146	2.82899	8.76153
500FG_FSK_sample153	110	1.51728	2.2073		LLD_FSK_sample153	234	3.83996	25.4159
500FG_FSK_sample154	200	3.68462	19.6793		LLD_FSK_sample154	174	3.12595	8.93326
500FG_FSK_sample155	279	4.04134	32.0615		LLD_FSK_sample155	219	3.54216	18.6013
500FG_FSK_sample156	180	3.29489	12.8878		LLD_FSK_sample156	255	3.89441	22.5495
500FG_FSK_sample157	141	2.99672	11.9015		LLD_FSK_sample157	203	3.79834	24.6118
500FG_FSK_sample158	206	3.53372	16.109		LLD_FSK_sample158	204	3.65762	17.4758
500FG_FSK_sample159	181	3.57123	18.945		LLD_FSK_sample159	171	3.34279	13.8813
500FG_FSK_sample160	244	3.37319	10.5025		LLD_FSK_sample160	203	3.76636	20.4171
500FG_FSK_sample161	180	3.27581	13.9552		LLD_FSK_sample161	155	3.49859	18.1186
500FG_FSK_sample162	187	3.63012	21.2868		LLD_FSK_sample162	202	3.6861	22.9021
500FG_FSK_sample163	220	3.6183	18.4245		LLD_FSK_sample163	240	3.75878	19.8733
500FG_FSK_sample164	220	3.75338	20.8048		LLD_FSK_sample164	213	3.73132	24.2574
500FG_FSK_sample165	222	3.77082	23.116		LLD_FSK_sample165	190	3.05937	9.00255
500FG_FSK_sample166	106	2.29707	5.00125		LLD_FSK_sample166	161	2.36896	3.20629
500FG_FSK_sample167	191	3.71573	24.1722		LLD_FSK_sample167	170	3.01584	8.95858
500FG_FSK_sample168	221	3.87485	26.8384		LLD_FSK_sample168	196	3.88296	27.2983
500FG_FSK_sample169	181	3.42312	14.7866		LLD_FSK_sample169	220	2.99409	6.62667
500FG_FSK_sample170	213	3.6079	19.4265		LLD_FSK_sample170	174	3.06703	11.5342
500FG_FSK_sample171	125	3.30729	15.7291		LLD_FSK_sample171	134	3.10582	12.9344
500FG_FSK_sample172	132	2.95072	7.81461		LLD_FSK_sample172	150	3.50659	17.9163
500FG_FSK_sample173	114	2.0493	3.43133		LLD_FSK_sample173	188	3.55797	15.3189
500FG_FSK_sample174	126	1.88731	2.53523		LLD_FSK_sample174	231	3.6881	17.5158
500FG_FSK_sample175	133	2.78563	8.26624		LLD_FSK_sample175	151	3.29743	12.4395
500FG_FSK_sample176	198	3.77289	26.1819		LLD_FSK_sample176	187	3.44987	15.5053
500FG_FSK_sample177	249	3.9898	29.1145		LLD_FSK_sample177	221	3.98017	27.6174
500FG_FSK_sample178	311	3.87151	12.865		LLD_FSK_sample178	142	3.18908	13.1519
500FG_FSK_sample179	141	3.28536	15.631		LLD_FSK_sample179	198	3.50119	13.6816
500FG_FSK_sample180	129	3.29441	15.4545		LLD_FSK_sample180	169	3.16026	13.3556
500FG_FSK_sample181	211	3.62249	20.1502		LLD_FSK_sample181	236	3.56425	13.6198
500FG_FSK_sample182	164	3.31154	14.8569		LLD_FSK_sample182	266	4.22763	37.2119
500FG_FSK_sample183	159	2.89093	8.58595		LLD_FSK_sample183	155	2.32197	3.2631
500FG_FSK_sample184	160	2.62982	5.01084		LLD_FSK_sample184	133	3.41712	15.1978
500FG_FSK_sample185	177	3.40189	17.0699		LLD_FSK_sample185	183	3.605	20.3988
500FG_FSK_sample186	207	3.71175	20.0666		LLD_FSK_sample186	223	3.92425	26.1878
500FG_FSK_sample187	160	3.47835	18.4803		LLD_FSK_sample187	205	3.59264	16.1642
500FG_FSK_sample188	218	3.87945	24.6859		LLD_FSK_sample188	169	3.23029	9.98262
500FG_FSK_sample189	127	3.05634	8.64159		LLD_FSK_sample189	173	3.376	15.246
500FG_FSK_sample190	111	1.71418	2.18098		LLD_FSK_sample190	224	3.42903	10.8238
500FG_FSK_sample191	130	2.12334	2.76205		LLD_FSK_sample191	149	3.4165	19.842
500FG_FSK_sample192	170	3.398	12.7777		LLD_FSK_sample192	185	3.29195	8.68001
500FG_FSK_sample193	141	3.15874	12.779		LLD_FSK_sample193	171	3.67655	24.6387
500FG_FSK_sample194	224	3.8321	24.5621		LLD_FSK_sample194	245	3.63797	16.892
500FG_FSK_sample195	208	3.7611	24.0356		LLD_FSK_sample195	175	2.30293	3.87838
500FG_FSK_sample196	215	3.4417	16.5052		LLD_FSK_sample196	134	2.79321	8.33458
500FG_FSK_sample197	138	2.45032	4.28534		LLD_FSK_sample197	80	2.01495	4.45657
500FG_FSK_sample198	187	3.19255	11.572		LLD_FSK_sample198	140	3.2462	15.771
500FG_FSK_sample199	224	3.77563	24.0965		LLD_FSK_sample199	206	3.51023	16.7568
500FG_FSK_sample200	118	3.20114	15.7186		LLD_FSK_sample200	137	3.19007	11.2666
500FG_FSK_sample201	203	3.12196	7.87029		LLD_FSK_sample201	189	3.75534	23.8445
500FG_FSK_sample202	209	3.50868	14.6936		LLD_FSK_sample202	191	3.65039	17.9299
500FG_FSK_sample203	100	2.66777	8.54755		LLD_FSK_sample203	136	2.94476	10.1908
500FG_FSK_sample204	155	2.87203	8.93105		LLD_FSK_sample204	145	2.7024	5.96097
500FG_FSK_sample205	98	1.11156	1.55356		LLD_FSK_sample205	162	3.0714	10.3505
500FG_FSK_sample206	152	2.78255	6.99561		LLD_FSK_sample206	208	3.7772	24.1236
500FG_FSK_sample207	241	3.95815	28.5577		LLD_FSK_sample207	193	3.43073	14.1512
500FG_FSK_sample208	239	3.88522	27.1321		LLD_FSK_sample208	173	2.67402	4.7035
500FG_FSK_sample209	229	3.28862	10.5518		LLD_FSK_sample209	225	3.76758	21.8689
500FG_FSK_sample210	198	3.18282	10.7468		LLD_FSK_sample210	167	3.27374	14.3289
500FG_FSK_sample211	283	3.79625	16.2108		LLD_FSK_sample211	201	3.72231	20.1854
500FG_FSK_sample212	199	3.69498	20.1672		LLD_FSK_sample212	231	3.76583	22.3034
500FG_FSK_sample213	139	3.45937	19.3335		LLD_FSK_sample213	150	3.36398	14.7119
500FG_FSK_sample214	225	3.97986	29.0788		LLD_FSK_sample214	173	2.7892	5.89534
500FG_FSK_sample215	202	3.52251	14.893		LLD_FSK_sample215	96	2.87937	8.38752
500FG_FSK_sample216	172	2.50021	3.64		LLD_FSK_sample216	217	3.87188	25.1469
500FG_FSK_sample217	179	3.16405	7.20811		LLD_FSK_sample217	206	3.42027	13.699
500FG_FSK_sample218	123	2.85543	8.26421		LLD_FSK_sample218	260	3.95991	27.9519
500FG_FSK_sample219	196	3.81179	23.9228		LLD_FSK_sample219	182	3.3946	14.8492
500FG_FSK_sample220	182	2.07788	2.48252		LLD_FSK_sample220	141	3.25779	13.1907
500FG_FSK_sample221	234	3.23184	10.5896		LLD_FSK_sample221	211	3.62926	16.6837
500FG_FSK_sample222	121	2.89025	10.8737		LLD_FSK_sample222	153	2.8349	6.92052
500FG_FSK_sample223	144	2.7979	6.08701		LLD_FSK_sample223	74	2.44783	7.13259
500FG_FSK_sample224	275	3.95718	23.9949		LLD_FSK_sample224	184	3.47932	15.0662
500FG_FSK_sample225	132	3.12644	11.6952		LLD_FSK_sample225	192	3.41634	10.4237
500FG_FSK_sample226	204	3.56018	15.2107		LLD_FSK_sample226	212	3.92009	25.3225
500FG_FSK_sample227	202	3.49768	16.3803		LLD_FSK_sample227	243	3.69109	19.3078
500FG_FSK_sample228	158	2.58224	5.27783		LLD_FSK_sample228	234	3.59568	13.3518
500FG_FSK_sample229	213	3.42638	11.2011		LLD_FSK_sample229	180	3.66524	21.887
500FG_FSK_sample230	112	2.84	8.80078		LLD_FSK_sample230	233	3.80704	27.582
500FG_FSK_sample231	224	3.96833	31.1766		LLD_FSK_sample231	151	2.80342	5.66556
500FG_FSK_sample232	147	2.81529	7.61812		LLD_FSK_sample232	201	3.00679	7.17932
500FG_FSK_sample233	224	3.7155	21.6734		LLD_FSK_sample233	123	3.142	12.7142
500FG_FSK_sample234	189	3.06867	10.4729		LLD_FSK_sample234	212	3.00103	5.58409
500FG_FSK_sample235	178	3.60851	20.6831		LLD_FSK_sample235	111	2.99054	11.6343
500FG_FSK_sample236	184	3.27741	15.1441		LLD_FSK_sample236	79	2.65949	7.91417
500FG_FSK_sample237	169	2.84331	7.59777		LLD_FSK_sample237	111	3.0765	14.6024
500FG_FSK_sample238	151	2.69268	4.76246		LLD_FSK_sample238	187	3.46863	13.2381
500FG_FSK_sample239	188	3.45981	16.556		LLD_FSK_sample239	132	3.07939	12.2011
500FG_FSK_sample240	201	3.56538	18.9868		LLD_FSK_sample240	181	3.707	23.7887
500FG_FSK_sample241	191	3.63955	22.2417		LLD_FSK_sample241	174	3.4722	16.3163
500FG_FSK_sample242	172	2.41865	3.23007		LLD_FSK_sample242	91	2.96021	11.8513
500FG_FSK_sample243	205	3.86669	26.5067		LLD_FSK_sample243	202	3.80043	24.0895
500FG_FSK_sample244	155	2.83567	5.1738		LLD_FSK_sample244	153	2.5855	5.47854
500FG_FSK_sample245	117	2.88479	8.97575		LLD_FSK_sample245	118	3.06596	12.8763
500FG_FSK_sample246	149	3.07211	9.15026		LLD_FSK_sample246	197	3.62953	19.0718
500FG_FSK_sample247	165	3.29835	13.558		LLD_FSK_sample247	276	3.89584	21.2785
500FG_FSK_sample248	116	3.45407	19.3069		LLD_FSK_sample248	179	3.42073	17.8418
500FG_FSK_sample249	257	3.79733	19.4146		LLD_FSK_sample249	120	2.96302	9.70834
500FG_FSK_sample250	169	3.60623	24.627		LLD_FSK_sample250	129	3.31471	15.576
500FG_FSK_sample251	251	3.95854	29.114		LLD_FSK_sample251	149	3.50756	18.3002
500FG_FSK_sample252	226	3.39826	13.5026		LLD_FSK_sample252	161	2.94433	6.88363
500FG_FSK_sample253	265	3.61976	15.3002		LLD_FSK_sample253	201	3.71771	20.5273
500FG_FSK_sample254	239	3.81462	23.8498		LLD_FSK_sample254	252	3.27806	8.70451
500FG_FSK_sample255	183	3.66926	20.0919		LLD_FSK_sample255	125	2.46435	4.51846
500FG_FSK_sample256	139	3.06874	10.7886		LLD_FSK_sample256	229	3.45285	10.3836
500FG_FSK_sample257	106	2.6888	8.62785		LLD_FSK_sample257	143	2.05419	3.06886
500FG_FSK_sample258	239	3.33089	14.2625		LLD_FSK_sample258	185	3.48921	12.9102
500FG_FSK_sample259	217	3.74972	20.6217		LLD_FSK_sample259	174	3.50789	15.1364
500FG_FSK_sample260	73	1.97071	2.85304		LLD_FSK_sample260	201	3.09811	9.70704
500FG_FSK_sample261	87	2.98224	13.5195		LLD_FSK_sample261	214	3.79593	23.1202
500FG_FSK_sample262	222	3.43018	10.5286		LLD_FSK_sample262	201	3.92041	30.4493
500FG_FSK_sample263	96	2.92575	10.2534		LLD_FSK_sample263	210	3.64575	17.1712
500FG_FSK_sample264	164	3.42365	17.8485		LLD_FSK_sample264	197	3.85708	26.0507
500FG_FSK_sample265	255	3.29269	10.1274		LLD_FSK_sample265	90	2.62737	8.1532
500FG_FSK_sample266	180	3.4846	16.3562		LLD_FSK_sample266	178	3.4909	18.37
500FG_FSK_sample267	197	3.44817	16.7326		LLD_FSK_sample267	242	3.98876	30.3948
500FG_FSK_sample268	250	3.45861	13.2511		LLD_FSK_sample268	192	3.55016	21.1307
500FG_FSK_sample269	177	3.63695	20.6202		LLD_FSK_sample269	188	3.49734	15.1108
500FG_FSK_sample270	184	3.31878	11.7403		LLD_FSK_sample270	167	3.56068	22.2788
500FG_FSK_sample271	194	3.17948	8.79343		LLD_FSK_sample271	182	3.66675	22.3077
500FG_FSK_sample272	194	2.13674	2.56076		LLD_FSK_sample272	111	3.09385	13.1902
500FG_FSK_sample273	184	3.48012	14.5433		LLD_FSK_sample273	121	2.84898	9.73269
500FG_FSK_sample274	136	2.69861	6.27735		LLD_FSK_sample274	134	2.86186	9.35781
500FG_FSK_sample275	165	3.46579	17.0994		LLD_FSK_sample275	221	3.94367	26.452
500FG_FSK_sample276	112	2.13477	3.38165		LLD_FSK_sample276	145	3.34348	17.0047
500FG_FSK_sample277	117	3.32881	15.8318		LLD_FSK_sample277	182	3.43825	19.4323
500FG_FSK_sample278	229	3.66795	19.1583		LLD_FSK_sample278	170	3.42469	14.3679
500FG_FSK_sample279	156	3.28716	13.4972		LLD_FSK_sample279	213	3.61196	17.8626
500FG_FSK_sample280	210	3.68672	21.1902		LLD_FSK_sample280	199	3.3788	14.0915
500FG_FSK_sample281	169	2.85459	7.25154		LLD_FSK_sample281	142	3.12738	13.0325
500FG_FSK_sample282	239	3.93293	28.1701		LLD_FSK_sample282	168	3.57322	19.2375
500FG_FSK_sample283	170	3.3133	17.2176		LLD_FSK_sample283	114	3.13958	10.0511
500FG_FSK_sample284	229	3.87022	25.0962		LLD_FSK_sample284	258	3.49125	9.22954
500FG_FSK_sample285	106	1.87508	2.46328		LLD_FSK_sample285	154	2.81625	5.84082
500FG_FSK_sample286	209	3.75536	23.616		LLD_FSK_sample286	185	3.09429	8.10591
500FG_FSK_sample287	263	3.8724	23.3372		LLD_FSK_sample287	241	3.83356	18.969
500FG_FSK_sample288	172	3.05344	6.31092		LLD_FSK_sample288	240	4.1071	35.8069
500FG_FSK_sample289	178	3.63314	21.6068		LLD_FSK_sample289	190	3.45298	15.0884
500FG_FSK_sample290	184	3.82724	25.6919		LLD_FSK_sample290	240	3.87354	20.9423
500FG_FSK_sample291	165	3.51605	20.922		LLD_FSK_sample291	160	3.15015	11.4046
500FG_FSK_sample292	143	3.15728	12.8244		LLD_FSK_sample292	161	2.69155	4.55241
500FG_FSK_sample293	156	3.24801	12.8063		LLD_APK_sample1	200	3.86565	22.1788
500FG_FSK_sample294	115	1.88492	4.4084		LLD_APK_sample2	181	3.69784	21.877
500FG_FSK_sample295	309	4.31274	33.8822		LLD_APK_sample3	205	4.14803	36.3634
500FG_FSK_sample296	129	3.1103	13.2271		LLD_APK_sample4	175	3.74081	24.9462
500FG_FSK_sample297	97	2.21419	6.27324		LLD_APK_sample5	127	3.25447	14.9219
500FG_FSK_sample298	122	3.28676	15.7173		LLD_APK_sample6	301	3.93772	21.0073
500FG_FSK_sample299	131	3.17428	11.6164		LLD_APK_sample7	200	3.71557	19.6836
500FG_FSK_sample300	129	3.02975	10.7261		LLD_APK_sample8	158	3.7396	18.3395
500FG_FSK_sample301	158	3.14337	13.2657		LLD_APK_sample9	144	3.53146	20.8536
500FG_FSK_sample302	98	2.0401	3.40001		LLD_APK_sample10	156	3.54649	18.1789
500FG_FSK_sample303	244	3.68576	17.9556		LLD_APK_sample11	178	3.81164	21.7669
500FG_FSK_sample304	271	3.37912	12.5988		LLD_APK_sample12	171	4.16613	42.5776
500FG_FSK_sample305	179	2.77705	5.98137		LLD_APK_sample13	267	4.08373	24.0773
500FG_FSK_sample306	169	3.14126	8.69456		LLD_APK_sample14	182	3.32412	10.0643
500FG_FSK_sample307	152	3.12339	12.0365		LLD_APK_sample15	49	2.48722	8.11042
500FG_FSK_sample308	120	2.56612	5.81985		LLD_APK_sample16	175	3.52157	11.5757
500FG_FSK_sample309	133	3.05294	11.5807		LLD_APK_sample17	236	4.07839	36.5376
500FG_FSK_sample310	179	3.16511	13.0541		LLD_APK_sample18	234	4.23243	35.5556
500FG_FSK_sample311	137	3.38873	19.1301		LLD_APK_sample19	216	3.03263	5.32831
500FG_FSK_sample312	192	3.29659	11.8095		LLD_APK_sample20	158	3.9936	37.3733
500FG_FSK_sample313	183	2.62306	5.07403		LLD_APK_sample21	186	3.94199	31.0471
500FG_FSK_sample314	212	3.42921	14.432		LLD_APK_sample22	135	2.88223	7.86132
500FG_FSK_sample315	105	2.81748	8.71787		LLD_APK_sample23	129	3.684	26.4747
500FG_FSK_sample316	162	3.09248	10.8839		LLD_APK_sample24	165	3.89676	28.828
500FG_FSK_sample317	166	3.12826	10.9903		LLD_APK_sample25	147	3.13818	12.1259
500FG_FSK_sample318	155	3.33005	15.1986		LLD_APK_sample26	231	4.08913	31.4562
500FG_FSK_sample319	172	3.51765	18.41		LLD_APK_sample27	291	3.93843	18.3617
500FG_FSK_sample320	134	3.23781	12.8406		LLD_APK_sample28	116	3.25512	15.5943
500FG_FSK_sample321	229	3.61472	18.4506		LLD_APK_sample29	199	3.9364	26.1545
500FG_FSK_sample322	101	2.92939	12.1335		LLD_APK_sample30	202	4.1504	35.5025
500FG_FSK_sample323	201	3.46496	11.6555		LLD_APK_sample31	175	3.60183	22.2859
500FG_FSK_sample324	184	3.33695	13.1545		LLD_APK_sample32	267	4.36206	41.6471
500FG_FSK_sample325	196	3.49288	15.2777		LLD_APK_sample33	107	2.799	7.19369
500FG_FSK_sample326	172	3.11862	10.6629		LLD_APK_sample34	255	4.04164	30.0207
500FG_FSK_sample327	212	3.15264	9.80087		LLD_APK_sample35	222	4.09993	30.2717
500FG_FSK_sample328	308	3.96002	24.1195		LLD_APK_sample36	236	3.92295	26.6453
500FG_FSK_sample329	117	1.34473	1.79894		LLD_APK_sample37	266	4.20557	36.4149
500FG_FSK_sample330	142	1.99903	2.76033		LLD_APK_sample38	238	3.98961	27.8682
500FG_FSK_sample331	74	2.23391	5.16193		LLD_APK_sample39	167	3.9138	34.3
500FG_FSK_sample332	103	2.71167	8.86641		LLD_APK_sample40	136	2.66947	6.41987
500FG_FSK_sample333	153	1.71988	2.1168		LLD_APK_sample41	189	3.69917	20.0557
500FG_FSK_sample334	133	2.74416	6.10316		LLD_APK_sample42	141	3.48063	18.8524
500FG_FSK_sample335	119	3.01824	11.3337		LLD_APK_sample43	308	4.36325	30.9302
500FG_FSK_sample336	187	3.95399	29.1463		LLD_APK_sample44	209	4.0011	28.954
500FG_FSK_sample337	152	3.50156	18.1286		LLD_APK_sample45	158	3.71009	25.9351
500FG_FSK_sample338	262	3.71621	20.0512		LLD_APK_sample46	182	4.1159	38.6874
500FG_FSK_sample339	226	3.57932	15.2543		LLD_APK_sample47	155	3.95223	32.3906
500FG_FSK_sample340	92	1.43557	1.97327		LLD_APK_sample48	162	3.85445	26.9014
500FG_FSK_sample341	141	2.46818	4.84996		LLD_APK_sample49	211	3.91663	23.3691
500FG_FSK_sample342	151	2.43691	4.00204		LLD_APK_sample50	224	4.06431	33.8244
500FG_FSK_sample343	276	3.69915	20.9957		LLD_APK_sample51	173	3.72617	21.6439
500FG_FSK_sample344	83	2.65885	9.47658		LLD_APK_sample52	132	3.31532	16.0958
500FG_FSK_sample345	200	1.9959	2.4603		LLD_APK_sample53	250	4.29335	36.2
500FG_FSK_sample346	99	2.8792	11.1768		LLD_APK_sample54	206	4.11863	36.6474
500FG_FSK_sample347	207	3.43207	16.7125		LLD_APK_sample55	263	4.27693	35.4393
500FG_FSK_sample348	109	2.30687	4.68929		LLD_APK_sample56	218	4.21434	30.0899
500FG_FSK_sample349	61	2.34601	5.61028		LLD_APK_sample57	173	3.86776	28.1043
500FG_FSK_sample350	226	3.50073	11.1406		LLD_APK_sample58	157	3.68843	23.5448
500FG_FSK_sample351	99	2.07595	3.80142		LLD_APK_sample59	142	3.38949	15.2006
500FG_FSK_sample352	117	2.78438	6.84255		LLD_APK_sample60	225	4.08677	29.3287
500FG_FSK_sample353	188	3.39332	13.632		LLD_APK_sample61	104	3.39348	18.4257
500FG_FSK_sample354	198	3.30992	12.7487		LLD_APK_sample62	168	3.64873	19.6374
500FG_FSK_sample355	185	2.67704	4.71276		LLD_APK_sample63	196	3.95557	29.3918
500FG_FSK_sample356	274	4.02971	32.4502		LLD_APK_sample64	195	3.89893	27.2485
500FG_FSK_sample357	154	3.66712	23.7304		LLD_APK_sample65	218	4.22978	39.5198
500FG_FSK_sample358	255	3.61425	16.6169		LLD_APK_sample66	93	2.64385	6.30737
500FG_FSK_sample359	136	2.91197	9.66724		LLD_APK_sample67	276	4.32902	32.0736
500FG_FSK_sample360	152	2.89169	8.30598		LLD_APK_sample68	159	3.78366	25.8349
500FG_FSK_sample361	269	3.61142	17.5188		LLD_APK_sample69	219	4.10538	38.3259
500FG_FSK_sample362	135	2.87169	8.4232		LLD_APK_sample70	188	3.7624	20.9118
500FG_FSK_sample363	174	3.28346	12.4313		LLD_APK_sample71	262	3.24071	6.67292
500FG_FSK_sample364	157	3.41733	15.6295		LLD_APK_sample72	295	4.24046	40.0637
500FG_FSK_sample365	186	3.71949	23.2323		LLD_APK_sample73	228	4.05895	29.0734
500FG_FSK_sample366	299	3.93588	23.6267		LLD_APK_sample74	233	4.02841	23.8986
500FG_FSK_sample367	89	2.33438	4.58517		LLD_APK_sample75	207	3.95998	30.3617
500FG_FSK_sample368	123	3.18591	14.0965		LLD_APK_sample76	210	4.23787	40.469
500FG_FSK_sample369	140	3.21185	14.8503		LLD_APK_sample77	153	3.77656	23.4593
500FG_FSK_sample370	162	3.20249	11.3795		LLD_APK_sample78	178	3.62742	18.7398
500FG_FSK_sample371	157	3.40778	15.1256		LLD_APK_sample79	177	3.88902	27.9761
500FG_FSK_sample372	194	3.49743	17.955		LLD_APK_sample80	180	3.8275	27.8041
500FG_FSK_sample373	135	3.04482	11.1151		LLD_APK_sample81	205	3.96902	26.0108
500FG_FSK_sample374	81	2.45316	6.62503		LLD_APK_sample82	196	4.11625	37.052
500FG_FSK_sample375	187	3.57651	21.1715		LLD_APK_sample83	195	3.7904	24.6979
500FG_FSK_sample376	229	3.60482	16.7802		LLD_APK_sample84	224	4.09638	31.241
500FG_FSK_sample377	134	1.95683	3.03749		LLD_APK_sample85	317	4.32743	35.9177
500FG_FSK_sample378	253	3.78803	19.3984		LLD_APK_sample86	151	3.1939	12.4775
500FG_FSK_sample379	105	3.02777	11.4176		LLD_APK_sample87	172	3.54591	19.852
500FG_FSK_sample380	111	2.92081	11.0834		LLD_APK_sample88	186	3.85961	29.2276
500FG_FSK_sample381	178	3.64241	24.625		LLD_APK_sample89	315	4.3115	46.0157
500FG_FSK_sample382	170	3.54828	21.2661		LLD_APK_sample90	304	4.21133	41.8349
500FG_FSK_sample383	203	3.65655	21.0033		LLD_APK_sample91	256	4.24332	31.5301
500FG_FSK_sample384	81	2.57895	8.97072		LLD_APK_sample92	209	4.03014	30.4763
500FG_FSK_sample385	151	2.57199	5.21792		LLD_APK_sample93	222	4.2348	32.5713
500FG_FSK_sample386	244	3.86896	23.7687		LLD_APK_sample94	127	3.12549	15.0626
500FG_FSK_sample387	129	2.95318	10.4887		LLD_APK_sample95	195	4.07925	33.335
500FG_FSK_sample388	171	3.04124	7.37729		LLD_APK_sample96	323	4.42485	39.2783
500FG_FSK_sample389	279	3.83525	17.1448		LLD_APK_sample97	162	3.88745	23.7018
500FG_FSK_sample390	159	2.14402	3.31635		LLD_APK_sample98	256	4.18349	36.5987
500FG_FSK_sample391	62	2.20704	4.93532		LLD_APK_sample99	228	4.02575	30.1079
500FG_FSK_sample392	187	3.64186	22.5175		LLD_APK_sample100	227	4.40072	52.7571
500FG_FSK_sample393	181	3.54406	21.4449		LLD_APK_sample101	192	3.70062	22.9271
500FG_FSK_sample394	210	3.8958	31.7943		LLD_APK_sample102	192	3.6655	19.6779
500FG_FSK_sample395	95	2.66513	7.73456		LLD_APK_sample103	262	4.3112	41.1159
500FG_FSK_sample396	179	3.03533	8.92623		LLD_APK_sample104	240	4.23661	40.8073
500FG_FSK_sample397	200	3.54078	16.8957		LLD_APK_sample105	220	4.16324	35.7448
500FG_FSK_sample398	174	3.01081	10.8202		LLD_APK_sample106	173	3.87894	29.217
500FG_FSK_sample399	72	2.76906	10.8279		LLD_APK_sample107	161	3.16442	8.96883
500FG_FSK_sample400	228	3.92456	29.2228		LLD_APK_sample108	199	3.9823	31.4583
500FG_FSK_sample401	235	3.70477	19.9507		LLD_APK_sample109	232	4.29327	46.806
500FG_FSK_sample402	106	2.69681	8.65765		LLD_APK_sample110	191	3.6631	24.6576
500FG_FSK_sample403	158	1.33335	1.632		LLD_APK_sample111	156	3.81229	29.066
500FG_FSK_sample404	179	3.0893	11.0862		LLD_APK_sample112	210	3.94172	24.7966
500FG_FSK_sample405	188	3.49639	20.1923		LLD_APK_sample113	238	4.23837	40.4368
500FG_FSK_sample406	221	3.56785	14.8937		LLD_APK_sample114	238	4.17138	34.9511
500FG_FSK_sample407	113	2.7446	7.72401		LLD_APK_sample115	224	4.16279	37.6493
500FG_FSK_sample408	77	2.72691	9.18096		LLD_APK_sample116	207	4.04993	36.8706
500FG_FSK_sample409	264	3.74321	17.1023		LLD_APK_sample117	162	3.91694	26.849
500FG_FSK_sample410	175	3.34417	16.5931		LLD_APK_sample118	239	4.25959	37.659
500FG_FSK_sample411	148	2.00406	2.62788		LLD_APK_sample119	227	4.16497	35.7979
500FG_FSK_sample412	101	2.92351	11.2765		LLD_APK_sample120	131	3.50504	19.8458
500FG_FSK_sample413	105	2.70261	6.11226		LLD_APK_sample121	200	4.08589	33.0616
500FG_FSK_sample414	132	3.21738	14.4413		LLD_APK_sample122	222	4.29776	43.3536
500FG_FSK_sample415	158	3.5902	21.7254		LLD_APK_sample123	182	3.91448	28.0498
500FG_FSK_sample416	129	2.98105	11.1979		LLD_APK_sample124	109	3.07347	11.7369
500FG_FSK_sample417	157	2.92871	9.17916		LLD_APK_sample125	204	3.89465	29.4901
500FG_FSK_sample418	133	2.23768	3.34467		LLD_APK_sample126	217	3.59859	13.1963
500FG_FSK_sample419	168	3.2184	12.6097		LLD_APK_sample127	189	3.8164	24.8059
500FG_FSK_sample420	187	3.19208	14.1075		LLD_APK_sample128	197	4.08168	35.1054
500FG_FSK_sample421	193	3.8164	23.1835		LLD_APK_sample129	204	3.93594	28.5235
500FG_FSK_sample422	156	2.94349	6.62352		LLD_APK_sample130	178	3.98405	28.5022
500FG_FSK_sample423	135	2.45661	4.03418		LLD_APK_sample131	207	4.14502	33.4102
500FG_FSK_sample424	184	2.5813	3.8688		LLD_APK_sample132	254	4.06826	33.4019
500FG_FSK_sample425	192	3.18075	10.3722		LLD_APK_sample133	166	3.39939	13.4165
500FG_FSK_sample426	113	1.45398	1.88018		LLD_APK_sample134	208	3.89649	26.5047
500FG_FSK_sample427	156	3.25302	13.2624		LLD_APK_sample135	224	4.38837	53.3392
500FG_FSK_sample428	238	3.60424	15.635		LLD_APK_sample136	238	4.24878	38.1231
500FG_FSK_sample429	174	3.37485	16.2349		LLD_APK_sample137	172	3.87993	29.2693
500FG_FSK_sample430	192	3.81961	25.6449		LLD_APK_sample138	196	3.61393	16.2042
500FG_FSK_sample431	205	3.55355	17.1774		LLD_APK_sample139	179	3.96545	34.065
500FG_FSK_sample432	218	3.16108	11.3864		LLD_APK_sample140	209	4.24437	48.6158
500FG_FSK_sample433	136	3.33752	14.5575		LLD_APK_sample141	65	1.94879	3.25472
500FG_FSK_sample434	139	3.15464	12.0687		LLD_APK_sample142	179	3.93486	32.7834
500FG_FSK_sample435	211	3.51438	19.5454		LLD_APK_sample143	190	3.78642	26.4832
500FG_FSK_sample436	163	3.13899	12.8971		LLD_APK_sample144	256	4.44494	50.056
500FG_FSK_sample437	149	2.55711	4.39123		LLD_APK_sample145	187	3.77247	26.6886
500FG_FSK_sample438	170	2.07564	2.5709		LLD_APK_sample146	228	4.06339	26.7559
500FG_FSK_sample439	194	3.7603	21.9885		LLD_APK_sample147	211	3.8512	18.2296
500FG_FSK_sample440	117	1.88484	2.6791		LLD_APK_sample148	234	4.28657	45.3021
500FG_FSK_sample441	163	2.47855	4.2856		LLD_APK_sample149	185	4.00778	32.3999
500FG_FSK_sample442	133	2.96232	10.9086		LLD_APK_sample150	216	4.23057	41.5769
500FG_FSK_sample443	93	1.67126	2.56828		LLD_APK_sample151	181	3.62566	17.0545
500FG_FSK_sample444	149	2.79144	8.6479		LLD_APK_sample152	128	3.15361	14.0804
500FG_FSK_sample445	205	3.59082	18.9904		LLD_APK_sample153	238	4.04508	22.2991
500FG_FSK_sample446	227	3.86847	23.6564		LLD_APK_sample154	195	3.99642	33.5782
500FG_FSK_sample447	148	3.17187	16.2665		LLD_APK_sample155	164	3.65481	18.6645
500FG_FSK_sample448	199	3.51999	19.1722		LLD_APK_sample156	145	3.68993	22.9984
500FG_FSK_sample449	240	4.01005	27.4039		LLD_APK_sample157	207	3.88411	24.7062
500FG_FSK_sample450	164	3.29771	15.9756		LLD_APK_sample158	286	4.27786	38.1681
500FG_FSK_sample451	197	3.54217	17.1405		LLD_APK_sample159	191	3.84802	22.6456
500FG_FSK_sample452	278	4.13684	33.2079		LLD_APK_sample160	258	4.09488	27.5126
500FG_FSK_sample453	92	1.15115	1.58751		LLD_APK_sample161	168	3.88381	24.7598
500FG_APK_sample1	254	4.28489	35.7105		LLD_APK_sample162	169	3.96644	31.3288
500FG_APK_sample2	139	3.43358	12.6057		LLD_APK_sample163	301	4.41718	48.8499
500FG_APK_sample3	156	3.73942	23.7741		LLD_APK_sample164	204	4.11906	32.476
500FG_APK_sample4	140	3.50429	16.9415		LLD_APK_sample165	203	3.61767	16.771
500FG_APK_sample5	168	3.39115	8.54766		LLD_APK_sample166	204	3.72848	16.1645
500FG_APK_sample6	146	3.62655	17.8218		LLD_APK_sample167	191	3.73528	20.5382
500FG_APK_sample7	149	3.60086	20.8983		LLD_APK_sample168	173	3.47159	17.105
500FG_APK_sample8	116	3.49256	17.3988		LLD_APK_sample169	218	4.4266	54.4299
500FG_APK_sample9	212	3.9787	31.1359		LLD_APK_sample170	269	4.10011	31.2679
500FG_APK_sample10	179	3.68228	15.7389		LLD_APK_sample171	112	3.1376	12.7332
500FG_APK_sample11	175	4.06193	34.6767		LLD_APK_sample172	147	3.58726	18.902
500FG_APK_sample12	158	3.7212	22.3783		LLD_APK_sample173	169	3.9675	33.6052
500FG_APK_sample13	258	4.57745	62.9025		LLD_APK_sample174	218	4.24284	36.8025
500FG_APK_sample14	166	3.92367	30.2355		LLD_APK_sample175	159	4.0548	36.8827
500FG_APK_sample15	188	4.05945	31.6454		LLD_APK_sample176	224	3.96864	27.7948
500FG_APK_sample16	261	4.4738	48.242		LLD_APK_sample177	238	4.37632	46.7191
500FG_APK_sample17	106	3.30367	13.6384		LLD_APK_sample178	200	3.9237	31.0495
500FG_APK_sample18	220	4.20287	28.874		LLD_APK_sample179	188	3.9592	34.127
500FG_APK_sample19	190	3.93861	28.0026		LLD_APK_sample180	165	3.54469	17.8703
500FG_APK_sample20	92	3.48912	20.4851		LLD_APK_sample181	270	4.19681	23.7358
500FG_APK_sample21	212	4.13067	34.9981		LLD_APK_sample182	278	3.91039	23.5198
500FG_APK_sample22	180	4.26059	48.1299		LLD_APK_sample183	203	3.96742	32.6362
500FG_APK_sample23	253	4.27255	29.1226		LLD_APK_sample184	179	3.66104	19.1128
500FG_APK_sample24	166	3.96445	32.069		LLD_APK_sample185	227	4.14599	34.6046
500FG_APK_sample25	196	4.06389	34.1619		LLD_APK_sample186	248	4.02978	30.1469
500FG_APK_sample26	213	4.22022	33.186		LLD_APK_sample187	249	4.3788	51.1594
500FG_APK_sample27	216	4.42616	53.5001		LLD_APK_sample188	219	3.96464	28.153
500FG_APK_sample28	133	3.54591	19.4185		LLD_APK_sample189	189	3.96153	27.0636
500FG_APK_sample29	165	3.29696	9.64976		LLD_APK_sample190	129	3.45666	16.4381
500FG_APK_sample30	127	3.81381	25.569		LLD_APK_sample191	174	3.79833	20.8757
500FG_APK_sample31	117	3.53109	22.8038		LLD_APK_sample192	200	4.08683	38.0247
500FG_APK_sample32	132	3.59126	22.7694		LLD_APK_sample193	179	3.95779	26.9194
500FG_APK_sample33	82	3.25878	13.7508		LLD_APK_sample194	254	4.43446	52.6246
500FG_APK_sample34	219	4.00827	29.4174		LLD_APK_sample195	227	4.23165	40.5263
500FG_APK_sample35	171	3.79822	24.0233		LLD_APK_sample196	162	3.83666	27.6706
500FG_APK_sample36	118	3.31228	16.8014		LLD_APK_sample197	129	3.46529	21.2184
500FG_APK_sample37	170	4.12482	38.0892		LLD_APK_sample198	101	3.07997	11.7935
500FG_APK_sample38	153	3.80668	28.2107		LLD_APK_sample199	245	3.83535	18.8485
500FG_APK_sample39	185	3.91801	25.8923		LLD_APK_sample200	156	4.08046	36.041
500FG_APK_sample40	163	3.92077	26.8867		LLD_APK_sample201	110	2.59257	6.18496
500FG_APK_sample41	119	3.47587	16.8145		LLD_APK_sample202	233	4.20055	34.8639
500FG_APK_sample42	148	3.50897	15.6142		LLD_APK_sample203	173	3.94482	32.4848
500FG_APK_sample43	235	4.26668	40.712		LLD_APK_sample204	148	3.61483	20.1097
500FG_APK_sample44	217	4.34011	48.2043		LLD_APK_sample205	168	3.72098	21.9402
500FG_APK_sample45	124	3.65992	22.9541		LLD_APK_sample206	191	3.78892	22.3784
500FG_APK_sample46	209	4.19934	39.8562		LLD_APK_sample207	235	4.3141	48.5425
500FG_APK_sample47	169	3.9383	29.9691		LLD_APK_sample208	200	3.72926	18.218
500FG_APK_sample48	161	3.83644	30.3597		LLD_APK_sample209	207	4.26409	47.0981
500FG_APK_sample49	167	3.51261	13.9553		LLD_APK_sample210	182	3.87091	27.4628
500FG_APK_sample50	121	2.45264	3.74948		LLD_APK_sample211	168	3.46252	13.6806
500FG_APK_sample51	219	4.11107	34.9924		LLD_APK_sample212	250	3.77487	22.0809
500FG_APK_sample52	146	3.62852	21.3865		LLD_APK_sample213	196	3.72338	18.495
500FG_APK_sample53	160	3.80806	21.5845		LLD_APK_sample214	209	3.96844	30.0007
500FG_APK_sample54	161	3.80269	25.4706		LLD_APK_sample215	179	3.52507	16.8264
500FG_APK_sample55	168	3.96956	28.3853		LLD_APK_sample216	219	4.1036	33.1523
500FG_APK_sample56	87	2.80397	8.18235		LLD_APK_sample217	249	3.67887	15.6385
500FG_APK_sample57	55	2.48218	6.5223		LLD_APK_sample218	239	4.02402	27.1933
500FG_APK_sample58	200	4.03993	31.6313		LLD_APK_sample219	185	3.61444	20.5448
500FG_APK_sample59	293	4.36261	33.9777		LLD_APK_sample220	139	3.58086	21.4703
500FG_APK_sample60	144	3.82401	26.5153		LLD_APK_sample221	245	4.33098	40.5548
500FG_APK_sample61	163	3.87953	27.0263		LLD_APK_sample222	175	3.94981	28.8865
500FG_APK_sample62	199	4.14139	37.8208		LLD_APK_sample223	240	4.23269	37.2107
500FG_APK_sample63	117	3.69138	28.5999		LLD_APK_sample224	156	3.64363	24.029
500FG_APK_sample64	215	4.29003	39.6091		LLD_APK_sample225	191	3.80338	24.1862
500FG_APK_sample65	175	3.99841	33.7725		LLD_APK_sample226	217	3.89363	21.9052
500FG_APK_sample66	219	4.24727	36.6611		LLD_APK_sample227	320	4.36454	40.3653
500FG_APK_sample67	212	4.02361	24.1291		LLD_APK_sample228	258	4.21419	28.9976
500FG_APK_sample68	198	4.00916	27.4425		LLD_APK_sample229	182	3.5971	15.9632
500FG_APK_sample69	125	3.26695	12.7639		LLD_APK_sample230	206	4.36194	52.55
500FG_APK_sample70	208	4.30385	42.3607		LLD_APK_sample231	171	3.74246	16.7384
500FG_APK_sample71	179	3.95152	27.3324		LLD_APK_sample232	214	3.95099	26.7378
500FG_APK_sample72	202	4.32813	45.7644		LLD_APK_sample233	157	3.31603	17.544
500FG_APK_sample73	80	3.31487	17.1762		LLD_APK_sample234	230	3.84678	23.8433
500FG_APK_sample74	146	4.04601	38.867		LLD_APK_sample235	136	3.47688	16.679
500FG_APK_sample75	171	3.85682	25.5796		LLD_APK_sample236	28	1.97841	5.49115
500FG_APK_sample76	185	3.75781	25.5544		LLD_APK_sample237	127	3.37926	18.1125
500FG_APK_sample77	94	3.02976	12.1889		LLD_APK_sample238	274	4.29751	41.9502
500FG_APK_sample78	137	3.84676	31.3622		LLD_APK_sample239	126	3.53961	17.5602
500FG_APK_sample79	200	4.18647	36.4846		LLD_APK_sample240	213	3.26223	10.9473
500FG_APK_sample80	203	4.19249	42.4288		LLD_APK_sample241	197	3.85792	28.151
500FG_APK_sample81	179	4.11407	33.4207		LLD_APK_sample242	153	3.64375	19.4789
500FG_APK_sample82	104	3.35655	12.7163		LLD_APK_sample243	200	4.0625	22.9212
500FG_APK_sample83	175	4.02927	34.9684		LLD_APK_sample244	170	3.76686	25.7776
500FG_APK_sample84	204	4.24969	43.3943		LLD_APK_sample245	136	3.41812	14.8691
500FG_APK_sample85	135	3.30909	15.1809		LLD_APK_sample246	152	3.57668	16.5123
500FG_APK_sample86	147	3.94471	34.8797		LLD_APK_sample247	266	4.14507	34.3634
500FG_APK_sample87	152	3.81629	20.4751		LLD_APK_sample248	190	3.79243	21.8117
500FG_APK_sample88	186	3.80607	22.4386		LLD_APK_sample249	208	4.10029	35.8727
500FG_APK_sample89	87	3.27724	16.9452		LLD_APK_sample250	211	4.17444	29.9156
500FG_APK_sample90	133	3.94294	33.5911		LLD_APK_sample251	119	3.48181	19.9391
500FG_APK_sample91	150	3.90226	27.3279		LLD_APK_sample252	207	4.07346	33.1294
500FG_APK_sample92	184	4.27679	46.0212		LLD_APK_sample253	223	4.16045	36.2842
500FG_APK_sample93	143	3.45401	16.6925		LLD_APK_sample254	290	4.48874	53.2193
500FG_APK_sample94	132	3.49616	18.1553		LLD_APK_sample255	162	3.58712	20.8624
500FG_APK_sample95	207	4.33018	43.6434		LLD_APK_sample256	158	3.44042	16.4012
500FG_APK_sample96	184	3.90653	26.9076		LLD_APK_sample257	212	4.18897	36.3678
500FG_APK_sample97	151	3.91803	31.1183		LLD_APK_sample258	238	4.23078	41.3218
500FG_APK_sample98	143	3.77297	24.7875		LLD_APK_sample259	232	3.95695	23.1738
500FG_APK_sample99	153	3.94106	36.275		LLD_APK_sample260	216	3.96043	31.7018
500FG_APK_sample100	207	4.16038	32.8606		LLD_APK_sample261	273	4.05315	28.5287
500FG_APK_sample101	109	3.58035	22.4413		LLD_APK_sample262	213	4.2316	40.0294
500FG_APK_sample102	120	3.45802	16.4047		LLD_APK_sample263	201	3.34464	13.036
500FG_APK_sample103	176	3.94699	20.2604		LLD_APK_sample264	205	3.6645	16.8861
500FG_APK_sample104	169	3.02992	7.06411		LLD_APK_sample265	117	3.22961	15.496
500FG_APK_sample105	229	4.40933	49.5021		LLD_APK_sample266	173	3.23114	9.72578
500FG_APK_sample106	235	4.13602	32.8997		LLD_APK_sample267	288	4.28043	29.6109
500FG_APK_sample107	149	3.68497	22.0979		LLD_APK_sample268	190	3.48493	13.2925
500FG_APK_sample108	144	3.61244	21.5663		LLD_APK_sample269	227	3.57068	13.8701
500FG_APK_sample109	114	2.86688	5.76278		LLD_APK_sample270	214	3.92898	30.2988
500FG_APK_sample110	212	4.19211	43.6012		LLD_APK_sample271	216	3.79345	22.7278
500FG_APK_sample111	266	4.16463	29.6986		LLD_APK_sample272	143	3.63232	23.3237
500FG_APK_sample112	191	3.48812	9.90871		LLD_APK_sample273	142	2.70233	6.92626
500FG_APK_sample113	166	3.80541	26.8551		LLD_APK_sample274	161	3.60823	20.3364
500FG_APK_sample114	187	3.75541	23.5915		LLD_APK_sample275	210	4.06996	33.5411
500FG_APK_sample115	230	4.0785	29.3072		LLD_APK_sample276	184	4.01195	34.2945
500FG_APK_sample116	194	4.00979	33.6604		LLD_APK_sample277	149	3.71762	24.6067
500FG_APK_sample117	193	4.22646	46.6097		LLD_APK_sample278	184	3.96681	33.2793
500FG_APK_sample118	154	3.9103	25.8035		LLD_APK_sample279	237	4.0176	29.9644
500FG_APK_sample119	208	4.15979	38.933		LLD_APK_sample280	219	4.08321	33.2544
500FG_APK_sample120	196	3.82162	17.3906		LLD_APK_sample281	119	3.38945	13.6471
500FG_APK_sample121	167	3.89581	28.834		LLD_APK_sample282	178	3.7339	21.697
500FG_APK_sample122	222	4.29969	45.2425		LLD_APK_sample283	117	3.35966	18.2057
500FG_APK_sample123	153	3.62853	18.5452		LLD_APK_sample284	258	4.27618	39.8372
500FG_APK_sample124	195	4.21727	41.7906		LLD_APK_sample285	234	4.35357	50.6033
500FG_APK_sample125	156	3.91863	29.4331		LLD_APK_sample286	176	3.6702	15.9862
500FG_APK_sample126	203	3.62738	14.2497		LLD_APK_sample287	194	3.71132	21.719
500FG_APK_sample127	148	3.30688	11.4867		LLD_APK_sample288	242	3.86455	21.9717
500FG_APK_sample128	173	3.46415	10.1596		LLD_APK_sample289	154	3.51163	17.137
500FG_APK_sample129	265	4.24148	33.587		LLD_APK_sample290	253	4.13615	34.8844
500FG_APK_sample130	179	3.98484	29.8259		LLD_APK_sample291	154	3.48173	16.0919
500FG_APK_sample131	201	4.06148	32.9441		LLD_APK_sample292	239	4.22282	38.6737
500FG_APK_sample132	189	4.18917	35.5085
500FG_APK_sample133	178	3.84784	21.0317
500FG_APK_sample134	192	3.35921	12.0624
500FG_APK_sample135	204	3.92088	23.0181
500FG_APK_sample136	129	3.69664	25.4027
500FG_APK_sample137	213	4.21872	41.0747
500FG_APK_sample138	182	3.86559	16.9119
500FG_APK_sample139	175	4.00796	28.208
500FG_APK_sample140	216	3.73626	17.1115
500FG_APK_sample141	152	3.74213	23.4517
500FG_APK_sample142	239	4.00986	26.729
500FG_APK_sample143	188	3.71115	23.127
500FG_APK_sample144	213	4.40593	52.3776
500FG_APK_sample145	213	4.09862	34.6707
500FG_APK_sample146	198	3.76897	22.8358
500FG_APK_sample147	92	3.37975	20.3448
500FG_APK_sample148	178	3.40998	8.71182
500FG_APK_sample149	112	3.45675	20.903
500FG_APK_sample150	196	4.07616	26.4431
500FG_APK_sample151	210	3.84557	21.0065
500FG_APK_sample152	180	4.18335	38.8286
500FG_APK_sample153	147	3.60231	21.0112
500FG_APK_sample154	171	4.1054	36.5668
500FG_APK_sample155	238	4.20773	34.8657
500FG_APK_sample156	168	3.83672	23.2624
500FG_APK_sample157	134	3.52171	16.1062
500FG_APK_sample158	189	4.07459	35.9646
500FG_APK_sample159	137	3.91706	30.368
500FG_APK_sample160	207	3.98221	24.0951
500FG_APK_sample161	196	4.09399	31.4582
500FG_APK_sample162	164	4.05675	30.7138
500FG_APK_sample163	179	3.59921	16.4749
500FG_APK_sample164	174	3.94346	28.8855
500FG_APK_sample165	211	3.76014	23.8622
500FG_APK_sample166	126	3.51997	18.1154
500FG_APK_sample167	158	3.91724	33.2884
500FG_APK_sample168	196	3.9785	27.2778
500FG_APK_sample169	183	4.04421	33.4937
500FG_APK_sample170	185	3.96253	32.8965
500FG_APK_sample171	132	3.6553	24.0616
500FG_APK_sample172	149	3.65218	25.0314
500FG_APK_sample173	119	3.28865	9.11216
500FG_APK_sample174	177	3.66133	18.7706
500FG_APK_sample175	126	3.42168	15.6988
500FG_APK_sample176	173	3.7365	20.2097
500FG_APK_sample177	239	4.32672	42.5745
500FG_APK_sample178	272	4.39203	35.8383
500FG_APK_sample179	164	3.83556	27.501
500FG_APK_sample180	135	3.35198	13.7222
500FG_APK_sample181	188	4.22708	45.294
500FG_APK_sample182	172	3.98471	30.8126
500FG_APK_sample183	175	3.62315	17.3289
500FG_APK_sample184	187	3.41132	10.0644
500FG_APK_sample185	148	3.80008	25.3585
500FG_APK_sample186	190	3.87462	24.6674
500FG_APK_sample187	142	3.57757	18.1869
500FG_APK_sample188	208	4.26883	42.3612
500FG_APK_sample189	114	3.41458	16.2833
500FG_APK_sample190	110	3.33589	13.2805
500FG_APK_sample191	149	3.74938	22.8878
500FG_APK_sample192	192	3.96597	29.2668
500FG_APK_sample193	111	3.46027	18.0183
500FG_APK_sample194	184	4.03762	29.1059
500FG_APK_sample195	191	4.03446	33.7423
500FG_APK_sample196	200	3.83264	22.2755
500FG_APK_sample197	170	3.59766	15.651
500FG_APK_sample198	180	3.86032	20.9934
500FG_APK_sample199	241	4.35012	44.0927
500FG_APK_sample200	144	3.46484	16.495
500FG_APK_sample201	182	4.10318	37.2717
500FG_APK_sample202	252	4.23947	42.0291
500FG_APK_sample203	154	3.70156	22.7557
500FG_APK_sample204	170	3.69503	22.8887
500FG_APK_sample205	128	3.01871	6.33801
500FG_APK_sample206	208	3.76741	25.2571
500FG_APK_sample207	205	4.12305	34.7939
500FG_APK_sample208	275	4.36769	39.0121
500FG_APK_sample209	205	3.92065	23.6585
500FG_APK_sample210	181	4.00014	32.2226
500FG_APK_sample211	216	4.22935	39.027
500FG_APK_sample212	188	4.15303	37.0003
500FG_APK_sample213	157	3.58777	16.8221
500FG_APK_sample214	184	4.14978	33.6036
500FG_APK_sample215	166	4.07262	34.1114
500FG_APK_sample216	186	3.62724	13.6394
500FG_APK_sample217	182	3.671	16.0103
500FG_APK_sample218	115	3.80056	32.3601
500FG_APK_sample219	171	3.82381	27.789
500FG_APK_sample220	192	3.63728	10.4553
500FG_APK_sample221	200	4.05446	30.6626
500FG_APK_sample222	120	3.1836	10.951
500FG_APK_sample223	145	3.68598	21.5096
500FG_APK_sample224	221	4.43622	49.2075
500FG_APK_sample225	123	3.37364	10.1746
500FG_APK_sample226	214	4.00224	27.4602
500FG_APK_sample227	211	4.0849	33.4746
500FG_APK_sample228	187	3.81058	22.0163
500FG_APK_sample229	213	4.02882	28.7741
500FG_APK_sample230	109	3.30336	16.1877
500FG_APK_sample231	200	4.02588	28.6768
500FG_APK_sample232	214	3.52429	11.9895
500FG_APK_sample233	225	4.16761	35.2792
500FG_APK_sample234	154	3.7048	17.4218
500FG_APK_sample235	169	3.86709	25.3974
500FG_APK_sample236	174	3.58225	17.6219
500FG_APK_sample237	186	3.76674	18.1861
500FG_APK_sample238	138	3.66087	21.92
500FG_APK_sample239	163	4.0911	40.0336
500FG_APK_sample240	220	4.31489	45.3148
500FG_APK_sample241	180	3.86917	23.6636
500FG_APK_sample242	166	3.55084	13.2532
500FG_APK_sample243	189	4.1044	41.4135
500FG_APK_sample244	169	3.99228	34.0353
500FG_APK_sample245	148	3.6207	18.9541
500FG_APK_sample246	176	3.52125	19.191
500FG_APK_sample247	168	3.84921	23.8225
500FG_APK_sample248	132	3.56395	18.6404
500FG_APK_sample249	231	4.29099	40.4995
500FG_APK_sample250	160	3.76322	22.7169
500FG_APK_sample251	211	4.17004	35.1748
500FG_APK_sample252	234	4.05887	28.6803
500FG_APK_sample253	270	4.19279	28.6669
500FG_APK_sample254	200	4.30413	45.654
500FG_APK_sample255	142	3.65341	19.6101
500FG_APK_sample256	159	4.15602	43.1617
500FG_APK_sample257	115	3.47021	19.2805
500FG_APK_sample258	195	4.07197	33.5777
500FG_APK_sample259	226	4.34093	47.0238
500FG_APK_sample260	112	3.4947	20.7017
500FG_APK_sample261	83	2.97362	11.9553
500FG_APK_sample262	208	3.96616	20.5155
500FG_APK_sample263	140	3.43449	18.2401
500FG_APK_sample264	175	4.19071	39.9375
500FG_APK_sample265	275	4.23064	36.6888
500FG_APK_sample266	183	3.89183	29.7701
500FG_APK_sample267	198	3.81804	21.7345
500FG_APK_sample268	240	4.07988	30.3918
500FG_APK_sample269	186	3.96069	32.6398
500FG_APK_sample270	188	3.8545	26.2012
500FG_APK_sample271	203	3.8773	24.8877
500FG_APK_sample272	200	3.3372	7.68325
500FG_APK_sample273	236	3.97036	25.8584
500FG_APK_sample274	131	3.05952	8.64933
500FG_APK_sample275	170	3.90024	22.1535
500FG_APK_sample276	86	3.14265	13.9099
500FG_APK_sample277	114	2.83624	7.5758
500FG_APK_sample278	200	4.06067	28.3579
500FG_APK_sample279	126	3.5696	19.8833
500FG_APK_sample280	179	3.94029	29.2655
500FG_APK_sample281	177	3.29507	11.1172
500FG_APK_sample282	238	4.13085	28.4247
500FG_APK_sample283	150	3.85433	27.9944
500FG_APK_sample284	241	4.21469	39.3969
500FG_APK_sample285	117	3.71274	26.4352
500FG_APK_sample286	242	4.37107	44.5701
500FG_APK_sample287	224	4.3052	44.0235
500FG_APK_sample288	245	4.28705	40.2125
500FG_APK_sample289	156	3.75095	26.9007
500FG_APK_sample290	196	4.21283	41.8121
500FG_APK_sample291	150	3.51491	20.3026
500FG_APK_sample292	164	3.93709	34.9084
500FG_APK_sample293	155	3.86634	27.0047
500FG_APK_sample294	18	1.15694	2.0739
500FG_APK_sample295	290	4.24637	28.9264
500FG_APK_sample296	131	3.43676	18.477
500FG_APK_sample297	150	3.57658	20.6916
500FG_APK_sample298	133	3.74294	25.7147
500FG_APK_sample299	171	3.62386	21.5937
500FG_APK_sample300	135	3.56483	19.317
500FG_APK_sample301	141	3.55704	16.5597
500FG_APK_sample302	125	3.43061	19.1999
500FG_APK_sample303	208	3.48106	11.7833
500FG_APK_sample304	210	4.09467	35.0491
500FG_APK_sample305	191	3.63447	12.3995
500FG_APK_sample306	169	3.80668	21.3187
500FG_APK_sample307	167	3.76737	27.8387
500FG_APK_sample308	160	3.79263	26.7586
500FG_APK_sample309	140	3.6037	22.3862
500FG_APK_sample310	188	3.71149	22.6009
500FG_APK_sample311	136	3.47009	16.4878
500FG_APK_sample312	173	3.94253	26.0716
500FG_APK_sample313	175	3.79042	27.1672
500FG_APK_sample314	259	4.20485	36.1477
500FG_APK_sample315	99	3.23373	16.7514
500FG_APK_sample316	173	3.86408	24.9929
500FG_APK_sample317	173	3.86063	25.8664
500FG_APK_sample318	143	3.70291	25.8024
500FG_APK_sample319	221	4.25524	43.2762
500FG_APK_sample320	156	3.7487	24.7106
500FG_APK_sample321	216	4.31858	46.2006
500FG_APK_sample322	155	3.67772	20.4213
500FG_APK_sample323	193	4.12533	32.6585
500FG_APK_sample324	185	4.05565	35.5131
500FG_APK_sample325	202	4.04405	32.3196
500FG_APK_sample326	149	3.82782	29.3642
500FG_APK_sample327	194	4.08742	31.7616
500FG_APK_sample328	258	4.30286	41.2977
500FG_APK_sample329	172	3.64714	13.7756
500FG_APK_sample330	180	2.91068	7.0181
500FG_APK_sample331	97	3.39541	17.6201
500FG_APK_sample332	98	3.54057	22.3101
500FG_APK_sample333	187	3.991	32.9446
500FG_APK_sample334	192	3.74037	22.066
500FG_APK_sample335	149	3.75557	25.529
500FG_APK_sample336	177	4.04301	25.2599
500FG_APK_sample337	156	3.50562	13.771
500FG_APK_sample338	276	4.19014	33.5732
500FG_APK_sample339	205	3.68222	18.8459
500FG_APK_sample340	105	2.93293	7.71049
500FG_APK_sample341	166	4.00682	36.2379
500FG_APK_sample342	172	3.85534	27.509
500FG_APK_sample343	320	4.48622	51.9694
500FG_APK_sample344	106	3.1704	14.6643
500FG_APK_sample345	230	3.99888	33.4608
500FG_APK_sample346	117	3.47662	20.8484
500FG_APK_sample347	198	4.06132	34.3028
500FG_APK_sample348	131	3.48238	19.1185
500FG_APK_sample349	94	3.15296	13.0119
500FG_APK_sample350	239	4.20966	41.9682
500FG_APK_sample351	128	3.47806	20.4548
500FG_APK_sample352	157	3.63886	18.5321
500FG_APK_sample353	168	4.15736	42.6162
500FG_APK_sample354	186	3.94198	30.5144
500FG_APK_sample355	195	3.91906	21.4461
500FG_APK_sample356	247	4.37214	49.5905
500FG_APK_sample357	168	3.74823	17.3927
500FG_APK_sample358	197	4.08219	32.8839
500FG_APK_sample359	135	3.87433	31.1924
500FG_APK_sample360	145	3.6737	21.1656
500FG_APK_sample361	265	4.13839	25.9733
500FG_APK_sample362	142	3.65671	24.7692
500FG_APK_sample363	139	3.23384	9.56198
500FG_APK_sample364	152	4.02146	33.173
500FG_APK_sample365	184	4.05754	35.6345
500FG_APK_sample366	274	4.23695	40.9903
500FG_APK_sample367	116	3.29584	18.306
500FG_APK_sample368	145	3.42572	15.9227
500FG_APK_sample369	155	3.92992	28.7972
500FG_APK_sample370	159	3.829	26.5048
500FG_APK_sample371	175	3.9651	30.3929
500FG_APK_sample372	177	4.18089	41.3645
500FG_APK_sample373	149	3.6161	15.8908
500FG_APK_sample374	99	3.11371	11.9951
500FG_APK_sample375	148	3.95362	34.1441
500FG_APK_sample376	223	4.15568	39.1757
500FG_APK_sample377	166	3.86085	24.7626
500FG_APK_sample378	258	4.343	37.1945
500FG_APK_sample379	114	3.65945	26.0061
500FG_APK_sample380	119	3.34564	17.893
500FG_APK_sample381	168	4.14406	40.3087
500FG_APK_sample382	186	3.98187	33.8177
500FG_APK_sample383	173	4.21441	45.4867
500FG_APK_sample384	86	3.24087	16.7706
500FG_APK_sample385	166	3.69328	16.8108
500FG_APK_sample386	211	4.18225	36.8931
500FG_APK_sample387	161	3.72187	21.8369
500FG_APK_sample388	183	3.77455	19.2866
500FG_APK_sample389	255	4.22527	35.2599
500FG_APK_sample390	172	3.4847	13.1102
500FG_APK_sample391	74	2.63445	6.26069
500FG_APK_sample392	164	3.64423	19.2478
500FG_APK_sample393	181	4.08386	37.1303
500FG_APK_sample394	200	3.95552	32.0345
500FG_APK_sample395	131	3.66024	25.2051
500FG_APK_sample396	148	3.86022	29.2953
500FG_APK_sample397	199	4.02975	29.4715
500FG_APK_sample398	116	3.52529	19.3479
500FG_APK_sample399	52	2.65617	10.1583
500FG_APK_sample400	215	4.11768	34.3943
500FG_APK_sample401	230	4.22218	37.5
500FG_APK_sample402	126	3.53811	20.6149
500FG_APK_sample403	205	3.57123	15.0812
500FG_APK_sample404	173	3.89442	29.4581
500FG_APK_sample405	201	4.15754	38.6025
500FG_APK_sample406	201	4.02081	27.2458
500FG_APK_sample407	119	3.74338	27.1415
500FG_APK_sample408	100	3.53587	23.3556
500FG_APK_sample409	246	4.38858	46.1346
500FG_APK_sample410	172	4.09602	38.8257
500FG_APK_sample411	149	3.61054	18.0195
500FG_APK_sample412	141	3.76191	29.5991
500FG_APK_sample413	106	3.23833	15.2857
500FG_APK_sample414	104	3.08019	11.08
500FG_APK_sample415	164	3.85622	26.8266
500FG_APK_sample416	144	3.86604	30.0065
500FG_APK_sample417	165	4.13848	41.4176
500FG_APK_sample418	126	3.26409	10.6629
500FG_APK_sample419	183	3.91483	27.3989
500FG_APK_sample420	176	4.09871	38.8993
500FG_APK_sample421	170	3.97206	28.3695
500FG_APK_sample422	160	3.53877	10.8664
500FG_APK_sample423	172	3.7128	22.5893
500FG_APK_sample424	167	3.76832	17.0453
500FG_APK_sample425	187	3.51871	13.5787
500FG_APK_sample426	132	3.62102	17.917
500FG_APK_sample427	162	3.99503	36.9787
500FG_APK_sample428	247	4.40076	51.6989
500FG_APK_sample429	174	3.85301	22.333
500FG_APK_sample430	186	3.75881	19.258
500FG_APK_sample431	139	3.68514	19.7204
500FG_APK_sample432	210	3.83163	20.0292
500FG_APK_sample433	156	3.97377	31.2515
500FG_APK_sample434	147	3.70499	24.1237
500FG_APK_sample435	179	4.05241	33.6758
500FG_APK_sample436	181	3.73665	20.7485
500FG_APK_sample437	190	3.7619	21.1551
500FG_APK_sample438	177	3.37049	8.77178
500FG_APK_sample439	174	4.12315	36.2779
500FG_APK_sample440	115	3.10114	8.87603
500FG_APK_sample441	181	3.6529	21.6793
500FG_APK_sample442	113	3.56935	22.5793
500FG_APK_sample443	101	3.62161	24.3845
500FG_APK_sample444	157	3.49741	18.3752
500FG_APK_sample445	188	4.0818	36.3392
500FG_APK_sample446	197	4.13501	33.9017
500FG_APK_sample447	111	3.123	12.5946
500FG_APK_sample448	169	3.99393	34.9485
500FG_APK_sample449	223	4.46004	54.4491
500FG_APK_sample450	168	4.04039	29.6062
500FG_APK_sample451	170	4.15765	39.6861
500FG_APK_sample452	231	4.2428	37.8845
500FG_APK_sample453	130	2.84572	5.8367

## Sheet: Table S3
Table S3: PERMANOVA analysis results of DNA extraction protocol and anthropometric variables in the 500FG and LLD cohorts
500FG Cohort
Aitchison distance							Bray-Curtis distance
Phenotype	Df	F	R2	p-value	FDR adjusted p-value		Df	F	R2	p-value	FDR adjusted p-value
Extraction protocol	1	65.2493	0.0673194	9.99E-4	3.99E-3		1	180.328	0.166304	9.99E-4	3.99E-3
Sex	1	6.02861	0.00671316	9.99E-4	3.99E-3		1	9.37301	0.0103986	9.99E-4	3.99E-3
Age	1	6.95853	0.00774065	9.99E-4	3.99E-3		1	4.89183	0.0054542	9.99E-4	3.99E-3
BMI	1	3.08357	0.00351571	9.99E-4	3.99E-3		1	3.49795	0.00398627	9.99E-4	3.99E-3
LLD Cohort
Aitchison distance							Bray-Curtis distance
Phenotype	Df	F	R2	p-value	FDR adjusted p-value		Df	F	R2	p-value	FDR adjusted p-value
Extraction protocol	1	63.3964	0.0982287	9.99E-4	3.99E-3		1	146.195	0.200764	9.99E-4	3.99E-3
Sex	1	1.77185	0.00303518	2.99E-3	2.99E-3		1	1.5366	0.00263325	0.0739261	0.0739261
Age	1	3.20172	0.00547113	9.99E-4	3.99E-3		1	2.67347	0.00457258	6.99E-3	0.013986
BMI	1	2.38808	0.0041005	9.99E-4	3.99E-3		1	2.63128	0.0045162	3.99E-3	0.011988

## Sheet: Table S4
Table S4: Differential abundance analysis at phylum-level of paired samples from the 500FG and LLD cohorts
500FG Cohort
Phylum	statistic	Conf. interval (left)	Conf. interval (right)	Estimate	p-value	FDR Adjusted p-value
Candidatus Melainabacteria	-0.567775	-0.316713	0.17473	-0.0709916	0.570469	0.606124
Bacteroidetes	-14.4221	-0.746713	-0.567616	-0.657164	4.65107e-39	8.78536e-39
Firmicutes	36.8813	1.21082	1.34712	1.27897	2.19464e-138	1.86544e-137
Proteobacteria	-25.7094	-2.10751	-1.8082	-1.95785	1.74641e-90	9.89632e-90
Planctomycetes	-0.915522	-0.317897	0.115837	-0.10103	0.360406	0.40846
Verrucomicrobia	-3.59781	-0.843868	-0.24765	-0.545759	0.000356333	0.000465973
Actinobacteria	59.3591	2.75174	2.94019	2.84596	1.58132e-215	2.68825e-214
Lentisphaerae	-19.4827	-5.58306	-4.55993	-5.0715	8.07054e-62	2.74398e-61
Tenericutes	-0.380043	-0.268621	0.181563	-0.0435292	0.704092	0.704092
Candidatus Saccharibacteria	-2.57437	-0.713107	-0.0956884	-0.404398	0.0103595	0.0125794
Synergistetes	4.31946	0.201175	0.537041	0.369108	1.92426e-05	2.72603e-05
Bacteria unclassified	16.4686	0.760716	0.966871	0.863793	4.48978e-48	9.54079e-48
Spirochaetes	17.486	0.618444	0.775058	0.696751	1.13941e-52	2.76715e-52
Fusobacteria	13.3104	0.577823	0.778005	0.677914	2.43856e-34	3.76868e-34
Elusimicrobia	17.6218	0.623181	0.779625	0.701403	2.74915e-53	7.78925e-53
Cyanobacteria	13.969	0.579246	0.768911	0.674079	4.06391e-37	6.90864e-37
Deinococcus Thermus	22.4012	0.678954	0.809537	0.744245	2.60139e-75	1.10559e-74
LLD Cohort
Phylum	statistic	Conf. interval (left)	Conf. interval (right)	Estimate	p-value	FDR Adjusted p-value
Candidatus Melainabacteria	-4.49435	-2.54374	-0.99435	-1.76904	1.0083e-05	1.14274e-05
Bacteroidetes	-8.92278	-1.06803	-0.682016	-0.875025	5.20333e-17	8.04151e-17
Firmicutes	27.4287	1.74065	2.00976	1.8752	1.13733e-82	9.6673e-82
Proteobacteria	-14.0915	-2.73031	-2.06109	-2.3957	9.81327e-35	2.78043e-34
Planctomycetes	-5.05148	-2.24582	-0.986464	-1.61614	7.75257e-07	1.0138e-06
Verrucomicrobia	-0.12647	-0.815694	0.717194	-0.0492504	0.899447	0.899447
Actinobacteria	39.274	3.49006	3.85832	3.67419	2.49959e-118	4.2493e-117
Lentisphaerae	-20.5789	-8.12033	-6.70267	-7.4115	1.05193e-58	5.96095e-58
Tenericutes	-4.27392	-1.70473	-0.629712	-1.16722	2.6057e-05	2.76856e-05
Candidatus Saccharibacteria	9.8468	1.91086	2.86556	2.38821	6.22872e-20	1.05888e-19
Synergistetes	4.60899	0.351228	0.874749	0.612989	6.06299e-06	7.3622e-06
Bacteria unclassified	11.4268	1.12376	1.59143	1.3576	3.15144e-25	5.95272e-25
Spirochaetes	8.35898	0.750985	1.21354	0.982262	2.64007e-15	3.7401e-15
Fusobacteria	11.8797	0.896487	1.25252	1.0745	8.4054e-27	1.78615e-26
Elusimicrobia	12.171	0.956787	1.32592	1.14135	7.96707e-28	1.93486e-27
Cyanobacteria	14.2459	0.935753	1.23576	1.08576	2.6713e-35	9.08241e-35
Deinococcus Thermus	15.326	0.951608	1.23203	1.09182	2.81451e-39	1.19617e-38

## Sheet: Table S5
Table S5: Differential abundance analysis at species-level of paired samples from the 500FG and LLD cohorts
500FG Cohort								LLD Cohort
Species	statistic	Conf. interval (left)	Conf. interval (right)	Estimate	p-value	FDR Adjusted p-value		Species	statistic	Conf. interval (left)	Conf. interval (right)	Estimate	p-value	FDR Adjusted p-value
GGB6021 SGB8655	-1.89712	-0.181308	0.00319722	-0.0890552	0.0584497	0.0630455		Clostridia bacterium	-4.61427	-0.65902	-0.264925	-0.461972	5.92118e-06	1.04418e-05
Clostridia bacterium	-2.44922	-0.296575	-0.0325162	-0.164545	0.0146952	0.0164132		Rikenellaceae unclassified SGB2230	-3.68874	-1.3046	-0.396806	-0.850705	0.000268891	0.000423467
Rikenellaceae unclassified SGB2230	-4.05797	-0.21949	-0.0762612	-0.147876	5.83216e-05	7.39385e-05		GGB9636 SGB15107	-3.07569	-1.59442	-0.350107	-0.972266	0.00229981	0.00329583
GGB9636 SGB15107	-8.56422	-1.42203	-0.89121	-1.15662	1.72423e-16	4.27067e-16		GGB9291 SGB14248	-8.74155	-3.52441	-2.22903	-2.87672	1.86761e-16	7.58637e-16
GGB9291 SGB14248	-7.57903	-1.27505	-0.749968	-1.01251	1.98967e-13	4.275e-13		Prevotella copri clade B	-3.0952	-1.20804	-0.268896	-0.738466	0.00215829	0.00310815
Prevotella copri clade B	-4.2349	-0.203414	-0.0744635	-0.138939	2.7717e-05	3.58178e-05		GGB1495 SGB2071	-4.86869	-1.53656	-0.651888	-1.09422	1.84572e-06	3.41864e-06
GGB1495 SGB2071	-6.00955	-0.385059	-0.195279	-0.290169	3.83403e-09	6.21577e-09		Ruminococcaceae bacterium	-8.26925	-2.08893	-1.28573	-1.68733	4.86491e-15	1.80216e-14
Ruminococcaceae bacterium	-12.8574	-2.34777	-1.72522	-2.03649	1.83996e-32	8.34221e-32		GGB1689 SGB2321	-2.8162	-0.472032	-0.0836701	-0.277851	0.00519167	0.00716171
GGB6612 SGB9346	-6.82077	-1.18693	-0.655953	-0.921442	2.91567e-11	5.59099e-11		GGB6612 SGB9346	-8.15749	-3.95131	-2.41525	-3.18328	1.036e-14	3.6982e-14
Faecalibacterium prausnitzii	-9.8048	-0.39049	-0.260091	-0.32529	1.04862e-20	3.04896e-20		Faecalibacterium prausnitzii	-2.03369	-0.490274	-0.00802899	-0.249152	0.0428903	0.0542111
Ruminococcaceae unclassified SGB4191	-10.0568	-1.82697	-1.22966	-1.52832	1.31679e-21	3.98013e-21		Ruminococcaceae unclassified SGB4191	-9.19734	-5.15175	-3.33554	-4.24365	7.30668e-18	3.31049e-17
Alphaproteobacteria bacterium	-5.08162	-0.628684	-0.278029	-0.453357	5.48705e-07	7.93397e-07		Alphaproteobacteria bacterium	-5.75243	-1.79832	-0.881455	-1.33989	2.22543e-08	4.80138e-08
Alistipes inops	-7.63177	-1.15639	-0.682793	-0.919594	1.38595e-13	3.01416e-13		Alistipes inops	-5.18051	-2.59204	-1.16477	-1.8784	4.14085e-07	8.04938e-07
GGB3256 SGB4303	-0.755527	-0.113509	0.0504684	-0.0315204	0.450327	0.466005		GGB3256 SGB4303	-0.675834	-1.21093	0.591872	-0.309527	0.499683	0.53805
Alistipes communis	-20.3881	-3.48035	-2.86839	-3.17437	5.31486e-66	5.26565e-65		Alistipes communis	-17.3306	-6.4051	-5.09867	-5.75189	1.01974e-46	1.46494e-45
GGB9712 SGB15244	-8.48902	-1.20937	-0.754685	-0.982026	3.01783e-16	7.37232e-16		GGB9712 SGB15244	-1.50892	-0.852088	0.112539	-0.369774	0.132405	0.157231
Desulfovibrio piger	-9.0855	-0.950969	-0.612734	-0.781851	3.24557e-18	8.85908e-18		Desulfovibrio piger	-4.50501	-1.86415	-0.73057	-1.29736	9.62126e-06	1.68658e-05
Sutterella wadsworthensis	-20.2274	-3.89206	-3.20276	-3.54741	2.93941e-65	2.85925e-64		Sutterella wadsworthensis	-16.5821	-7.61563	-5.99962	-6.80763	6.17168e-44	7.90243e-43
Alistipes shahii	-23.7972	-2.85129	-2.41628	-2.63378	9.5808e-82	1.42381e-80		Alistipes shahii	-15.5377	-4.98227	-3.86198	-4.42212	4.63469e-40	5.35261e-39
Akkermansia muciniphila	-5.5314	-1.01484	-0.482765	-0.748804	5.3857e-08	8.16246e-08		Akkermansia muciniphila	-1.40477	-1.52997	0.255553	-0.637209	0.161157	0.18871
Bifidobacterium adolescentis	30.7235	1.62652	1.84882	1.73767	9.56482e-113	3.41145e-111		Bifidobacterium adolescentis	5.94741	1.46629	2.91676	2.19153	7.79767e-09	1.79407e-08
Collinsella aerofaciens	36.1528	1.62552	1.8124	1.71896	1.85343e-135	1.10176e-133		Collinsella aerofaciens	8.48984	1.59498	2.55766	2.07632	1.0752e-15	4.16639e-15
Oscillibacter sp ER4	-15.5187	-1.75208	-1.35821	-1.55515	7.60856e-44	5.0254e-43		Oscillibacter sp ER4	-6.32757	-2.42115	-1.27232	-1.84673	9.38269e-10	2.36171e-09
GGB4266 SGB5809	-2.11109	-0.0678718	-0.00242868	-0.0351503	0.035313	0.0387141		GGB4266 SGB5809	-0.256297	-0.426225	0.328007	-0.0491088	0.797903	0.820183
Opitutales bacterium	-7.4472	-1.67388	-0.974897	-1.32439	4.8718e-13	1.02212e-12		Opitutales bacterium	-8.15352	-3.48082	-2.12713	-2.80397	1.06403e-14	3.7754e-14
Sutterella seckii	-7.40427	-1.60504	-0.931734	-1.26839	6.50501e-13	1.33853e-12		Sutterella seckii	-6.43807	-2.40279	-1.27766	-1.84023	4.98165e-10	1.28693e-09
Paraprevotella clara	-10.3359	-0.842762	-0.573484	-0.708123	1.27436e-22	4.01048e-22		Paraprevotella clara	-7.31818	-2.85706	-1.64601	-2.25154	2.4621e-12	7.553e-12
GGB9636 SGB15108	-3.54541	-0.34321	-0.0984159	-0.220813	0.000432884	0.000520433		GGB3303 SGB4364	-1.54933	-0.788821	0.0939228	-0.347449	0.122389	0.146221
Lentisphaeria bacterium	-17.2944	-5.62542	-4.4774	-5.05141	8.44694e-52	6.36495e-51		GGB9636 SGB15108	-0.583231	-0.449172	0.243816	-0.102678	0.560189	0.597738
Alistipes senegalensis	-15.4091	-3.26644	-2.5275	-2.89697	2.31565e-43	1.49872e-42		Lentisphaeria bacterium	-19.5752	-9.12995	-7.46177	-8.29586	5.01024e-55	1.13501e-53
Bacilli unclassified SGB6502	-1.69313	-0.0930485	0.00692053	-0.043064	0.091119	0.0971089		Alistipes senegalensis	-13.4042	-5.61062	-4.17394	-4.89228	3.10659e-32	2.65186e-31
Bacilli bacterium	0.575146	-0.21881	0.399876	0.0905328	0.565479	0.578454		Bacilli unclassified SGB6502	-1.5939	-0.702514	0.0738105	-0.314352	0.112044	0.134407
Ruminococcaceae unclassified SGB15236	-11.188	-1.98523	-1.39201	-1.68862	8.1112e-26	2.97226e-25		Bacilli bacterium	-0.304148	-0.941589	0.689525	-0.126032	0.761233	0.787474
Faecalibacterium SGB15346	-1.72534	-0.20639	0.0134152	-0.0964873	0.0851494	0.0912924		Ruminococcaceae unclassified SGB15236	-4.62604	-1.95298	-0.787177	-1.37008	5.61642e-06	9.93415e-06
Alistipes onderdonkii	-19.7439	-3.61107	-2.95729	-3.28418	5.03351e-63	4.72443e-62		Faecalibacterium SGB15346	-3.33737	-1.50022	-0.387168	-0.943695	0.000955723	0.00143602
GGB9758 SGB15368	-11.9297	-1.43004	-1.02552	-1.22778	1.03416e-28	4.12891e-28		Alistipes onderdonkii	-15.1656	-5.38143	-4.14511	-4.76327	1.10221e-38	1.20222e-37
Fusicatenibacter saccharivorans	36.8688	1.89132	2.1043	1.99781	2.46078e-138	1.64564e-136		GGB9758 SGB15368	-8.41953	-3.56987	-2.21711	-2.89349	1.74397e-15	6.58462e-15
Alistipes putredinis	-21.0249	-2.74554	-2.27615	-2.51084	6.02604e-69	6.57945e-68		Fusicatenibacter saccharivorans	8.88576	1.50345	2.35895	1.9312	6.76363e-17	2.82537e-16
GGB9634 SGB15093	-12.0942	-2.57899	-1.85801	-2.2185	2.28988e-29	9.42375e-29		Alistipes putredinis	-16.0956	-5.27138	-4.12269	-4.69704	3.95485e-42	4.85294e-41
GGB9551 SGB14958	-4.79181	-0.595691	-0.249188	-0.422439	2.24553e-06	3.09628e-06		GGB9634 SGB15093	-6.42496	-2.7914	-1.48225	-2.13682	5.37226e-10	1.38177e-09
GGB9635 SGB15106	-10.2336	-1.49528	-1.0135	-1.25439	3.01328e-22	9.37271e-22		GGB9551 SGB14958	-5.34256	-1.93211	-0.891804	-1.41196	1.85174e-07	3.74803e-07
GGB9635 SGB15101	-6.32048	-0.962016	-0.505669	-0.733842	6.25994e-10	1.0909e-09		GGB9635 SGB15106	-4.83949	-2.14642	-0.905323	-1.52587	2.11524e-06	3.89337e-06
Prevotella copri clade A	-7.42182	-0.949752	-0.552081	-0.750917	5.78058e-13	1.19869e-12		GGB9635 SGB15101	-3.39586	-1.44396	-0.384333	-0.914148	0.000779294	0.001183
Victivallis vadensis	-15.2526	-4.76211	-3.67503	-4.21857	1.13085e-42	6.79778e-42		Prevotella copri clade A	-13.599	-6.08244	-4.54444	-5.31344	6.1134e-33	5.45575e-32
Clostridiales unclassified SGB15145	-27.1003	-7.90006	-6.83175	-7.3659	9.13396e-97	2.22121e-95		Victivallis vadensis	-15.9035	-7.13804	-5.56586	-6.35195	2.04172e-41	2.45424e-40
Clostridia unclassified SGB4367	-9.13936	-1.06423	-0.687546	-0.875887	2.13357e-18	5.85365e-18		Clostridiales unclassified SGB15145	-20.4065	-8.28724	-6.82929	-7.55826	4.48198e-58	1.14778e-56
Lachnospiraceae bacterium	23.8569	1.3193	1.55617	1.43774	5.09733e-82	7.79163e-81		Clostridia unclassified SGB4367	-3.33943	-2.15445	-0.556628	-1.35554	0.000948919	0.00142945
GGB9677 SGB15180	-2.8006	-0.411816	-0.0721847	-0.242	0.00531948	0.00606807		Lachnospiraceae bacterium	17.427	1.81907	2.28226	2.05067	4.47012e-47	6.58225e-46
GGB9705 SGB15224	-10.91	-1.86233	-1.29381	-1.57807	9.28673e-25	3.24732e-24		GGB9677 SGB15180	-3.31401	-1.59641	-0.406756	-1.00158	0.00103603	0.00154878
Acholeplasmatales unclassified SGB6584	-6.03341	-1.02223	-0.519914	-0.771069	3.34485e-09	5.45578e-09		GGB9705 SGB15224	-6.15897	-2.6416	-1.36216	-2.00188	2.42812e-09	5.83741e-09
GGB9632 SGB15089	-13.9328	-3.06731	-2.30898	-2.68815	5.7937e-37	2.98041e-36		Acholeplasmatales unclassified SGB6584	-7.75622	-2.81908	-1.67795	-2.24851	1.48411e-13	4.8295e-13
Gemmiger formicilis	-2.18206	-0.34284	-0.0179248	-0.180382	0.0296193	0.0327404		GGB9632 SGB15089	-7.43747	-3.03006	-1.76196	-2.39601	1.15782e-12	3.58924e-12
Clostridium sp AF34 10BH	-8.15198	-1.46548	-0.896155	-1.18082	3.5528e-15	8.3002e-15		Gemmiger formicilis	2.03615	0.018216	1.07271	0.545463	0.0426409	0.0540118
GGB9615 SGB15053	-17.4456	-2.72859	-2.17609	-2.45234	1.73912e-52	1.36828e-51		Clostridium sp AF34 10BH	-2.3654	-1.22308	-0.112118	-0.667601	0.0186664	0.0244866
Phocaeicola vulgatus	-4.45479	-0.544187	-0.211026	-0.377606	1.0598e-05	1.39999e-05		GGB9615 SGB15053	-11.6711	-4.81885	-3.42812	-4.12348	4.48903e-26	2.84305e-25
GGB9615 SGB15051	-14.1845	-3.37426	-2.55305	-2.96365	4.87959e-38	2.58473e-37		Phocaeicola vulgatus	-9.07887	-3.14664	-2.02542	-2.58603	1.71119e-17	7.52156e-17
GGB9618 SGB15064	-7.891	-1.61755	-0.972504	-1.29503	2.28233e-14	5.17393e-14		GGB9615 SGB15051	-10.0201	-4.40022	-2.95542	-3.67782	1.70109e-20	8.63745e-20
Ruminococcaceae unclassified SGB15233	-10.2451	-1.83992	-1.24766	-1.54379	2.73579e-22	8.55934e-22		GGB9618 SGB15064	-3.56052	-1.33232	-0.383736	-0.858028	0.00043217	0.000675194
Roseburia hominis	-5.6868	-1.07337	-0.522034	-0.797701	2.32671e-08	3.58729e-08		Ruminococcaceae unclassified SGB15233	-4.92608	-2.187	-0.938322	-1.56266	1.40946e-06	2.61884e-06
GGB9347 SGB14313	-4.49649	-0.537378	-0.210509	-0.373943	8.79147e-06	1.17001e-05		Roseburia hominis	0.458823	-0.460794	0.740949	0.140078	0.646704	0.682632
GGB9614 SGB15049	-24.0197	-6.51693	-5.53119	-6.02406	9.10828e-83	1.47665e-81		GGB9347 SGB14313	-1.45417	-1.20981	0.181696	-0.514059	0.146977	0.173139
GGB9707 SGB15229	-14.3001	-2.49993	-1.89583	-2.19788	1.55845e-38	8.33771e-38		GGB9614 SGB15049	-17.9877	-7.76206	-6.23099	-6.99653	3.70013e-49	6.22678e-48
GGB9059 SGB13976	-7.11712	-1.24632	-0.706965	-0.976642	4.35383e-12	8.65911e-12		Microbacterium SGB53518	-5.3805	-1.34838	-0.626122	-0.987253	1.52955e-07	3.10656e-07
Eubacterium rectale	28.1916	1.80653	2.07726	1.9419	1.21624e-101	3.25343e-100		GGB9707 SGB15229	-8.3821	-2.96729	-1.8388	-2.40304	2.25389e-15	8.40217e-15
Pseudoflavonifractor SGB15156	-13.8491	-3.69103	-2.77367	-3.23235	1.31508e-36	6.70063e-36		GGB9059 SGB13976	-10.8753	-4.68319	-3.24787	-3.96553	2.42168e-23	1.38483e-22
Bifidobacterium longum	27.9897	2.15504	2.48052	2.31778	9.62977e-101	2.4533e-99		Eubacterium rectale	13.3085	2.48358	3.34564	2.91461	6.89249e-32	5.63844e-31
Dysosmobacter welbionis	-21.8687	-5.54765	-4.63279	-5.09022	7.52683e-73	9.15194e-72		Pseudoflavonifractor SGB15156	-5.97051	-2.49621	-1.25849	-1.87735	6.87484e-09	1.60051e-08
GGB1662 SGB2276	-6.57358	-0.946672	-0.510914	-0.728793	1.35747e-10	2.46186e-10		GGB6132 SGB8779	-6.20934	-1.74933	-0.907273	-1.3283	1.83125e-09	4.4942e-09
Clostridia unclassified SGB3983	-3.67578	-0.43246	-0.131137	-0.281799	0.000265599	0.00032368		Bifidobacterium longum	9.31686	2.26484	3.47799	2.87141	3.0784e-18	1.43903e-17
GGB9621 SGB15073	-17.2978	-4.69082	-3.7337	-4.21226	8.15218e-52	6.23059e-51		Dysosmobacter welbionis	-13.3831	-4.42952	-3.29372	-3.86162	3.70357e-32	3.11629e-31
Acidaminococcaceae unclassified SGB5785	-3.37862	-0.225735	-0.0597046	-0.14272	0.000791585	0.000934874		GGB1662 SGB2276	-6.9913	-2.2468	-1.25968	-1.75324	1.86719e-11	5.33872e-11
GGB9602 SGB15031	-8.56481	-1.37931	-0.86447	-1.12189	1.71663e-16	4.27067e-16		Clostridia unclassified SGB3983	-0.930504	-0.693881	0.248392	-0.222745	0.352881	0.392164
Ruminococcaceae unclassified SGB15234	-11.5958	-2.44613	-1.73716	-2.09164	2.13615e-27	8.22189e-27		GGB9621 SGB15073	-12.0005	-4.71338	-3.38517	-4.04927	3.1718e-27	2.07577e-26
Ruminococcaceae unclassified SGB15260	-4.86433	-0.796649	-0.338173	-0.567411	1.58849e-06	2.22471e-06		Acidaminococcaceae unclassified SGB5785	-2.81618	-0.889208	-0.157614	-0.523411	0.00519194	0.00716171
Oxalobacter formigenes	-4.20997	-0.477612	-0.173616	-0.325614	3.08294e-05	3.95533e-05		GGB9602 SGB15031	-5.12267	-2.4205	-1.07682	-1.74866	5.49338e-07	1.05738e-06
Bacilli unclassified SGB6422	-0.839915	-0.236893	0.0950321	-0.0709305	0.4014	0.416988		Ruminococcaceae unclassified SGB15234	-6.19542	-2.9222	-1.51318	-2.21769	1.98003e-09	4.83915e-09
GGB9705 SGB15225	-15.4017	-3.438	-2.65991	-3.04896	2.49793e-43	1.57223e-42		Ruminococcaceae unclassified SGB15260	-1.07256	-0.83137	0.244867	-0.293251	0.284359	0.321472
Clostridium phoceensis	-21.9914	-5.83288	-4.8759	-5.35439	2.03827e-73	2.53599e-72		Oxalobacter formigenes	-3.128	-0.766273	-0.174399	-0.470336	0.00193836	0.00279828
GGB9691 SGB15198	-5.10102	-0.702587	-0.311788	-0.507187	4.98094e-07	7.2486e-07		Bacilli unclassified SGB6422	-0.0938697	-0.527005	0.479023	-0.0239909	0.925277	0.9348
Bacteroides uniformis	-22.4526	-1.35303	-1.13524	-1.24414	1.50564e-75	1.9179e-74		GGB9705 SGB15225	-12.1775	-4.67912	-3.37706	-4.02809	7.55802e-28	5.29961e-27
Bacilli unclassified SGB6478	5.65568	0.399833	0.825668	0.61275	2.75667e-08	4.23798e-08		Clostridium phoceensis	-12.7951	-4.11487	-3.01773	-3.5663	4.83395e-30	3.74631e-29
GGB38171 SGB72433	7.15263	0.534001	0.938609	0.736305	3.45247e-12	6.89205e-12		GGB9691 SGB15198	-2.29248	-0.901864	-0.0686528	-0.485258	0.0225914	0.0292447
GGB9618 SGB15065	-9.84097	-2.22168	-1.48205	-1.85186	7.8011e-21	2.28065e-20		Bacteroides uniformis	-11.2566	-2.91779	-2.04932	-2.48356	1.21382e-24	7.44728e-24
Parabacteroides merdae	-10.4148	-0.967305	-0.660201	-0.813753	6.54214e-23	2.14727e-22		Bacilli unclassified SGB6478	0.362845	-0.64537	0.937115	0.145872	0.716984	0.748765
GGB9699 SGB15216	-13.2135	-2.97734	-2.20637	-2.59186	6.18193e-34	2.95298e-33		GGB38171 SGB72433	5.30837	0.784482	1.70896	1.24672	2.19786e-07	4.38827e-07
GGB9709 SGB15238	-10.4748	-2.37586	-1.6252	-2.00053	3.92982e-23	1.30587e-22		GGB9618 SGB15065	-7.97119	-3.31305	-2.00098	-2.65702	3.60197e-14	1.23347e-13
Bilophila wadsworthia	-21.3991	-4.70106	-3.91022	-4.30564	1.119e-70	1.30144e-69		Parabacteroides merdae	-5.62118	-2.38707	-1.14899	-1.76803	4.44255e-08	9.34523e-08
Parolsenella catena	2.9668	0.0409783	0.201789	0.121384	0.00316878	0.00366947		GGB9699 SGB15216	-8.4521	-3.77779	-2.35071	-3.06425	1.39426e-15	5.33259e-15
Candidatus Cibiobacter qucibialis	5.99182	0.195176	0.385691	0.290434	4.24203e-09	6.83579e-09		GGB9709 SGB15238	-6.84282	-3.03414	-1.67864	-2.35639	4.5908e-11	1.29377e-10
GGB4599 SGB6362	5.74712	0.361637	0.737481	0.549559	1.67129e-08	2.60682e-08		Ruminococcus champanellensis	0.178683	-0.275129	0.330074	0.0274724	0.858311	0.873135
Collinsella bouchesdurhonensis	7.85285	0.692051	1.15405	0.92305	2.98445e-14	6.70874e-14		Bilophila wadsworthia	-17.1115	-7.3897	-5.86514	-6.62742	6.64663e-46	9.10434e-45
Firmicutes bacterium AF16 15	-2.59297	-0.330888	-0.0455691	-0.188228	0.00982358	0.0110878		Parolsenella catena	0.299339	-0.283295	0.384926	0.0508154	0.764895	0.789007
Intestinimonas massiliensis	-12.7777	-3.17513	-2.32865	-2.75189	3.90779e-32	1.74222e-31		Candidatus Cibiobacter qucibialis	2.79989	0.150936	0.865258	0.508097	0.00545405	0.00750569
Bacteroides caccae	-7.52458	-0.85278	-0.499579	-0.676179	2.88418e-13	6.09895e-13		GGB4599 SGB6362	1.16195	-0.330227	1.28211	0.475943	0.246209	0.281587
Candidatus Borkfalkia ceftriaxoniphila	-16.8458	-5.09836	-4.03309	-4.56572	9.03022e-50	6.61804e-49		Collinsella bouchesdurhonensis	5.17294	0.913398	2.03528	1.47434	4.29753e-07	8.32646e-07
Peptococcaceae bacterium	-6.81487	-1.90736	-1.05352	-1.48044	3.02625e-11	5.7823e-11		Firmicutes bacterium AF16 15	1.82244	-0.0372864	0.969972	0.466343	0.0694149	0.0853557
Clostridium sp AF36 4	2.67461	0.084994	0.555918	0.320456	0.00775293	0.00878775		Intestinimonas massiliensis	-8.03818	-3.35228	-2.03356	-2.69292	2.30575e-14	7.98873e-14
Alistipes indistinctus	-17.1922	-4.25745	-3.38397	-3.82071	2.4548e-51	1.82405e-50		Clostridia unclassified SGB13972	-6.61732	-2.30594	-1.2487	-1.77732	1.75471e-10	4.67659e-10
Dorea longicatena	29.4109	4.32687	4.94652	4.63669	5.00837e-107	1.4886e-105		Bacteroides caccae	-3.37791	-1.95214	-0.514782	-1.23346	0.000829909	0.0012566
GGB9778 SGB15398	-2.73557	-0.454031	-0.0744046	-0.264218	0.00647225	0.00736734		Candidatus Borkfalkia ceftriaxoniphila	-22.8617	-9.14734	-7.69721	-8.42228	6.19455e-67	2.027e-65
Slackia isoflavoniconvertens	6.66288	0.556965	1.02297	0.789966	7.82764e-11	1.44906e-10		Peptococcaceae bacterium	-2.96148	-1.91575	-0.386026	-1.15089	0.00331401	0.00471763
Phocaeicola coprocola	-3.32036	-0.334715	-0.0858154	-0.210265	0.000971831	0.00114522		Clostridium sp AF36 4	4.49585	0.994162	2.54234	1.76825	1.00169e-05	1.75072e-05
Flavonifractor plautii	-23.5759	-6.26746	-5.30298	-5.78522	9.97514e-81	1.44235e-79		Alistipes indistinctus	-13.5481	-5.86634	-4.37812	-5.12223	9.34745e-33	8.21738e-32
Bacteroides stercoris	-10.0475	-1.16138	-0.78139	-0.971386	1.42225e-21	4.27473e-21		Dorea longicatena	21.7291	5.66653	6.79528	6.23091	7.07171e-63	1.89329e-61
Alistipes ihumii	-14.9054	-3.00255	-2.30303	-2.65279	3.73777e-41	2.12735e-40		GGB9778 SGB15398	-1.57319	-0.876818	0.0977897	-0.389514	0.116761	0.139781
Ruthenibacterium lactatiformans	-17.4823	-4.38875	-3.50175	-3.94525	1.18558e-52	9.61035e-52		Slackia isoflavoniconvertens	4.37514	0.676212	1.78206	1.22914	1.6929e-05	2.89859e-05
GGB9633 SGB15091	-9.90712	-1.59764	-1.06873	-1.33319	4.53401e-21	1.3328e-20		Phocaeicola coprocola	-1.90782	-0.580668	0.00903866	-0.285814	0.0573991	0.0714758
Senegalimassilia anaerobia	12.1883	1.88408	2.60845	2.24627	9.6186e-30	4.02027e-29		Flavonifractor plautii	-11.9482	-5.09491	-3.65379	-4.37435	4.83955e-27	3.13241e-26
Alistipes sp AF17 16	-11.9046	-2.12117	-1.52007	-1.82062	1.30087e-28	5.15532e-28		GGB9104 SGB14036	-8.47756	-3.09395	-1.92805	-2.511	1.17017e-15	4.50478e-15
Lacrimispora amygdalina	-15.0791	-3.7459	-2.88209	-3.31399	6.5123e-42	3.82866e-41		Bacteroides stercoris	-9.05859	-3.91644	-2.51836	-3.2174	1.9783e-17	8.5678e-17
Clostridia unclassified SGB6293	3.59733	0.144074	0.491035	0.317554	0.000356975	0.00043111		Alistipes ihumii	-11.1825	-4.35054	-3.04832	-3.69943	2.1793e-24	1.29657e-23
Clostridium fessum	-4.72038	-0.645629	-0.266065	-0.455847	3.14468e-06	4.30283e-06		Ruthenibacterium lactatiformans	-3.00058	-1.5236	-0.316582	-0.920093	0.002928	0.00418591
GGB9787 SGB15410	-2.28361	-0.658711	-0.0493598	-0.354035	0.0228577	0.0253186		GGB9633 SGB15091	-4.07519	-1.84718	-0.644028	-1.2456	5.93585e-05	9.6848e-05
Bacilli unclassified SGB6428	3.68513	0.111832	0.367398	0.239615	0.000256304	0.000313782		Senegalimassilia anaerobia	9.14839	2.46195	3.81162	3.13679	1.03929e-17	4.60259e-17
GGB3637 SGB4930	6.22531	0.540649	1.03946	0.790057	1.09863e-09	1.86003e-09		Alistipes sp AF17 16	-5.62179	-2.42473	-1.16721	-1.79597	4.42844e-08	9.34523e-08
GGB9667 SGB15164	-14.9196	-3.96023	-3.03837	-3.4993	3.24026e-41	1.86402e-40		Lacrimispora amygdalina	-12.7206	-5.63726	-4.12659	-4.88192	8.92253e-30	6.82516e-29
GGB9730 SGB15291	4.02158	0.228334	0.664763	0.446549	6.77383e-05	8.54716e-05		Clostridia unclassified SGB6293	0.623772	-0.361053	0.696099	0.167523	0.533266	0.570043
Bifidobacterium angulatum	6.68236	0.241007	0.441822	0.341415	6.93635e-11	1.29753e-10		Clostridium fessum	-5.45547	-2.3766	-1.11643	-1.74651	1.04522e-07	2.13762e-07
Odoribacter splanchnicus	-13.5273	-2.19582	-1.63874	-1.91728	3.00682e-35	1.48949e-34		GGB9787 SGB15410	0.461396	-0.513755	0.828397	0.157321	0.644859	0.681907
Butyricicoccus SGB14990	-4.26501	-0.538026	-0.198603	-0.368314	2.43568e-05	3.17054e-05		Bacilli unclassified SGB6428	0.358492	-0.366209	0.529329	0.0815598	0.720235	0.749502
Candidatus Avimicrobium caecorum	-8.74329	-1.76329	-1.11609	-1.43969	4.48532e-17	1.15368e-16		GGB3637 SGB4930	5.40831	0.95686	2.05172	1.50429	1.32869e-07	2.70795e-07
Ruminococcus bicirculans	15.4087	1.62703	2.10273	1.86488	2.32512e-43	1.49872e-42		GGB9667 SGB15164	-10.8141	-4.62054	-3.19764	-3.90909	3.9018e-23	2.20977e-22
Candidatus Heteroscilispira lomanii	-7.42458	-1.37189	-0.797636	-1.08476	5.67418e-13	1.1812e-12		GGB9730 SGB15291	0.849469	-0.351855	0.886217	0.267181	0.396318	0.437138
Olsenella sp GAM18	3.58706	0.124969	0.427827	0.276398	0.00037092	0.000446942		Bifidobacterium angulatum	1.34516	-0.128283	0.682267	0.276992	0.17962	0.209497
Bacteroides thetaiotaomicron	-8.7689	-1.68994	-1.07114	-1.38054	3.69367e-17	9.54644e-17		Odoribacter splanchnicus	-12.564	-5.24119	-3.82152	-4.53135	3.22717e-29	2.34667e-28
GGB9522 SGB14921	8.5726	1.4232	2.26981	1.84651	1.6197e-16	4.04925e-16		Butyricicoccus SGB14990	0.303046	-0.333029	0.454251	0.0606107	0.762072	0.787474
GGB9557 SGB14966	-13.1288	-3.16127	-2.33808	-2.74968	1.3902e-33	6.46745e-33		Candidatus Avimicrobium caecorum	-7.92246	-3.16868	-1.90759	-2.53814	4.97574e-14	1.67469e-13
Parabacteroides distasonis	-15.4026	-1.13282	-0.876452	-1.00463	2.47486e-43	1.57223e-42		Ruminococcus bicirculans	6.96	2.0368	3.6429	2.83985	2.25945e-11	6.39817e-11
Roseburia intestinalis	3.70219	0.257235	0.839314	0.548275	0.000240138	0.000294665		Candidatus Heteroscilispira lomanii	-9.99692	-3.1606	-2.12082	-2.64071	2.02417e-20	1.019e-19
GGB2982 SGB3964	7.55412	0.608874	1.03707	0.822973	2.35862e-13	5.04746e-13		Olsenella sp GAM18	1.75573	-0.0471427	0.826444	0.38965	0.0801868	0.0979876
Bacteroides cellulosilyticus	-4.45333	-0.733986	-0.284524	-0.509255	1.06677e-05	1.40572e-05		Bacteroides thetaiotaomicron	-7.12581	-3.13779	-1.7796	-2.4587	8.17243e-12	2.40678e-11
Clostridiales bacterium BX7	-11.5943	-2.76048	-1.96031	-2.3604	2.1656e-27	8.27569e-27		GGB9522 SGB14921	6.1763	1.29917	2.5144	1.90679	2.20391e-09	5.32009e-09
Eubacterium siraeum	-5.59712	-1.33175	-0.639588	-0.98567	3.78528e-08	5.76959e-08		GGB9557 SGB14966	-7.42189	-3.30245	-1.91806	-2.61026	1.27825e-12	3.94182e-12
Firmicutes bacterium	-6.26999	-1.47925	-0.773241	-1.12624	8.44367e-10	1.44787e-09		Parabacteroides distasonis	-7.59811	-2.70561	-1.59231	-2.14896	4.13998e-13	1.31099e-12
GGB9697 SGB15213	-7.60233	-1.45306	-0.856129	-1.1546	1.69631e-13	3.65937e-13		Roseburia intestinalis	1.33177	-0.291837	1.51332	0.610741	0.183977	0.214155
Clostridium sp AF15 49	7.38139	0.408358	0.7047	0.556529	7.58437e-13	1.55465e-12		GGB2982 SGB3964	6.26998	1.25623	2.40572	1.83098	1.30101e-09	3.24702e-09
Catenibacterium sp AM22 15	6.049	0.404515	0.793842	0.599179	3.05878e-09	5.01977e-09		Bacteroides cellulosilyticus	-6.83726	-2.66015	-1.47098	-2.06557	4.74687e-11	1.33138e-10
Ruminococcaceae unclassified SGB15265	-4.73572	-0.801697	-0.331461	-0.566579	2.92622e-06	4.01417e-06		Clostridiales bacterium BX7	-11.4839	-3.59091	-2.54015	-3.06553	2.00141e-25	1.24087e-24
GGB1420 SGB1957	-8.53723	-1.65316	-1.03448	-1.34382	2.10878e-16	5.17521e-16		Eubacterium siraeum	0.469393	-0.584534	0.950672	0.183069	0.63914	0.677075
GGB9623 SGB15076	-13.2985	-3.4938	-2.59413	-3.04396	2.73512e-34	1.31828e-33		Firmicutes bacterium	1.16888	-0.286325	1.12379	0.418733	0.243408	0.278925
GGB3614 SGB4886	2.91819	0.0987136	0.505853	0.302283	0.0036963	0.00424361		GGB9697 SGB15213	-5.04957	-1.41123	-0.619659	-1.01545	7.82437e-07	1.49628e-06
GGB9101 SGB14033	-8.89225	-2.00524	-1.27933	-1.64228	1.44203e-17	3.74508e-17		Clostridium sp AF15 49	2.95559	0.484531	2.41604	1.45028	0.00337597	0.00479144
GGB9619 SGB15067	-23.373	-6.50718	-5.49779	-6.00248	8.56265e-80	1.20553e-78		Catenibacterium sp AM22 15	4.41305	0.608943	1.58934	1.09914	1.4374e-05	2.46831e-05
GGB9818 SGB15459	-15.008	-4.36393	-3.35339	-3.85866	1.33227e-41	7.74741e-41		Ruminococcaceae unclassified SGB15265	-1.69341	-1.28514	0.0964299	-0.594357	0.0914481	0.111287
GGB3570 SGB4777	10.689	1.55534	2.2561	1.90572	6.29168e-24	2.15772e-23		GGB1420 SGB1957	-12.07	-5.20308	-3.74413	-4.4736	1.80762e-27	1.22378e-26
GGB4579 SGB6329	3.65354	0.113302	0.377074	0.245188	0.000288971	0.000351362		GGB9623 SGB15076	-9.17018	-3.80473	-2.46013	-3.13243	8.88504e-18	3.96461e-17
Bifidobacterium bifidum	11.0779	0.686056	0.981965	0.834011	2.13924e-25	7.68116e-25		GGB3614 SGB4886	3.2784	0.413892	1.65732	1.03561	0.00117065	0.00173681
GGB9342 SGB14306	-3.54392	-0.607965	-0.174217	-0.391091	0.000435272	0.000522131		GGB9101 SGB14033	-9.84978	-3.38643	-2.25848	-2.82245	6.09147e-20	2.9899e-19
Clostridiaceae bacterium	26.9304	2.55675	2.95928	2.75801	5.2965e-96	1.18068e-94		GGB9619 SGB15067	-17.9564	-7.38275	-5.92421	-6.65348	4.83638e-49	7.91286e-48
GGB9644 SGB15121	8.07411	0.409962	0.673731	0.541846	6.21685e-15	1.44609e-14		GGB9818 SGB15459	-15.4439	-6.53303	-5.05613	-5.79458	1.03091e-39	1.1677e-38
Roseburia inulinivorans	5.10082	0.418836	0.943845	0.68134	4.98596e-07	7.2486e-07		GGB3570 SGB4777	7.16934	1.43968	2.52923	1.98446	6.24097e-12	1.86596e-11
GGB3034 SGB4030	-3.80396	-1.17546	-0.374637	-0.775046	0.000161976	0.00019967		Bifidobacterium bifidum	1.77848	-0.0585232	1.15603	0.548752	0.0763692	0.0935166
Streptococcus thermophilus	17.4055	4.59236	5.76139	5.17688	2.64581e-52	2.05146e-51		GGB9342 SGB14306	-4.79364	-2.52266	-1.05412	-1.78839	2.61648e-06	4.78605e-06
Lachnospira pectinoschiza	9.57837	0.991312	1.5031	1.24721	6.57454e-20	1.86105e-19		Clostridiaceae bacterium	17.8648	4.19068	5.22837	4.70952	1.0576e-48	1.59725e-47
Candidatus Allobutyricicoccus pentlandensis	-5.89399	-0.88253	-0.44117	-0.66185	7.37966e-09	1.17155e-08		GGB9644 SGB15121	2.84315	0.227082	1.24863	0.737858	0.00478324	0.00664464
Butyricimonas faecalis	-4.78202	-0.740936	-0.309321	-0.525128	2.35215e-06	3.23496e-06		Roseburia inulinivorans	6.04332	1.45068	2.85192	2.1513	4.61175e-09	1.09089e-08
Dysosmobacter sp NSJ 60	-24.3836	-6.36891	-5.41886	-5.89389	1.95361e-84	3.37155e-83		GGB3034 SGB4030	0.918198	-0.297933	0.819025	0.260546	0.359276	0.398519
Intestinimonas gabonensis	-23.9743	-6.3038	-5.34862	-5.82621	1.47252e-82	2.31705e-81		Streptococcus thermophilus	18.5248	7.68169	9.50799	8.59484	3.77924e-51	6.74537e-50
Coprococcus comes	26.0964	3.93978	4.58148	4.26063	3.07211e-92	6.08732e-91		Lachnospira pectinoschiza	3.82516	0.786006	2.4521	1.61905	0.000159939	0.000254605
Bacteroides xylanisolvens	-0.696192	-0.492149	0.23467	-0.12874	0.486666	0.501603		Candidatus Allobutyricicoccus pentlandensis	-0.695586	-0.603753	0.288435	-0.157659	0.487243	0.527548
Coprococcus eutactus	17.6236	1.48869	1.86237	1.67553	2.69994e-53	2.25698e-52		Butyricimonas faecalis	-5.45917	-1.61286	-0.758081	-1.18547	1.02568e-07	2.10496e-07
Clostridium sp AM33 3	-11.7631	-3.22738	-2.30337	-2.76538	4.71247e-28	1.82694e-27		Dysosmobacter sp NSJ 60	-12.6278	-5.42547	-3.9623	-4.69389	1.91372e-29	1.40898e-28
Lachnospira eligens	4.09811	0.281793	0.801079	0.541436	4.93783e-05	6.28986e-05		Intestinimonas gabonensis	-12.6567	-4.68317	-3.42269	-4.05293	1.50877e-29	1.12489e-28
Eggerthellaceae unclassified SGB14341	11.3995	1.98853	2.81698	2.40276	1.24107e-26	4.70901e-26		Coprococcus comes	17.9032	4.79194	5.97565	5.38379	7.61642e-49	1.21245e-47
Flavonifractor sp An10	-6.30051	-1.09006	-0.571725	-0.830894	7.04794e-10	1.22027e-09		Bacteroides xylanisolvens	-1.93357	-1.65094	0.0146317	-0.818155	0.0541357	0.0676984
Anaerotruncus rubiinfantis	-17.7607	-4.47753	-3.58537	-4.03145	6.40888e-54	5.44246e-53		Coprococcus eutactus	3.41574	0.639639	2.37895	1.5093	0.000726626	0.00110876
Ruminococcus bromii	16.6116	1.52615	1.9357	1.73092	1.02411e-48	7.30529e-48		Clostridium sp AM33 3	-7.80053	-3.91672	-2.33847	-3.12759	1.11063e-13	3.63423e-13
Ruminococcaceae unclassified SGB4425	7.61171	0.479556	0.813369	0.646462	1.59069e-13	3.44541e-13		Lachnospira eligens	0.266639	-0.619535	0.813706	0.0970857	0.789936	0.813413
Eubacterium sp AM28 29	11.2266	1.82644	2.60157	2.21401	5.76823e-26	2.12828e-25		Eggerthellaceae unclassified SGB14341	8.7544	2.34718	3.70863	3.0279	1.70667e-16	6.98075e-16
Oscillibacter sp PC13	-20.0312	-5.21889	-4.28635	-4.75262	2.37106e-64	2.26521e-63		Flavonifractor sp An10	-5.00086	-1.62159	-0.70567	-1.16363	9.88203e-07	1.87759e-06
Clostridiaceae bacterium NSJ 31	-12.4638	-2.90517	-2.11381	-2.50949	7.44819e-31	3.23966e-30		Anaerotruncus rubiinfantis	-14.6274	-4.96553	-3.78776	-4.37664	1.06262e-36	1.07911e-35
Clostridiales bacterium KLE1615	21.3159	3.15207	3.79231	3.47219	2.71406e-70	3.02505e-69		Ruminococcus bromii	7.59207	2.71714	4.61892	3.66803	4.30411e-13	1.35249e-12
Candidatus Neoruminococcus faecicola	-10.7636	-2.40039	-1.65919	-2.02979	3.3055e-24	1.14093e-23		Ruminococcaceae unclassified SGB4425	1.70639	-0.114857	1.61235	0.748748	0.0890023	0.108535
Coriobacteriales unclassified SGB72475	3.95376	0.178029	0.529913	0.353971	8.92738e-05	0.000111592		Eubacterium sp AM28 29	10.7437	3.18883	4.61919	3.90401	6.74197e-23	3.78192e-22
Rothia mucilaginosa	-6.32223	-1.41774	-0.745357	-1.08155	6.19529e-10	1.08316e-09		Oscillibacter sp PC13	-16.6899	-5.7959	-4.57314	-5.18452	2.45219e-44	3.20965e-43
Anaeromassilibacillus sp An250	-14.6749	-3.76588	-2.87637	-3.32112	3.75417e-40	2.11419e-39		Clostridiaceae bacterium NSJ 31	-6.33746	-2.14929	-1.13067	-1.63998	8.86832e-10	2.24182e-09
GGB3571 SGB4778	6.59781	0.656215	1.21297	0.934593	1.16975e-10	2.13589e-10		Clostridiales bacterium KLE1615	11.698	2.82497	3.96785	3.39641	3.61984e-26	2.31748e-25
Clostridia unclassified SGB66170	-2.08968	-0.413962	-0.0127053	-0.213334	0.0372051	0.0406219		Candidatus Neoruminococcus faecicola	-7.9668	-2.29277	-1.38436	-1.83856	3.70865e-14	1.26265e-13
Eggerthellaceae unclassified SGB14322	16.5263	3.44349	4.37299	3.90824	2.47482e-48	1.74214e-47		Coriobacteriales unclassified SGB72475	2.93714	0.156447	0.791976	0.474212	0.00357727	0.00505278
Clostridiales bacterium NSJ 40	-6.13719	-1.54108	-0.793509	-1.1673	1.83815e-09	3.07316e-09		Rothia mucilaginosa	4.0463	0.550695	1.59378	1.07224	6.67315e-05	0.000108577
Ruminococcus lactaris	12.1269	1.62886	2.2589	1.94388	1.69485e-29	7.02902e-29		Anaeromassilibacillus sp An250	2.11227	0.0494247	1.39932	0.724371	0.035515	0.0450826
GGB9640 SGB15115	4.60237	0.358748	0.893434	0.626091	5.4346e-06	7.3237e-06		GGB3571 SGB4778	4.35141	0.650773	1.72562	1.1882	1.87436e-05	3.19074e-05
Lacrimispora celerecrescens	24.0404	4.77999	5.63106	5.20552	7.31922e-83	1.22368e-81		Clostridia unclassified SGB66170	6.54616	1.15355	2.1454	1.64947	2.6617e-10	7.06189e-10
Bifidobacterium catenulatum	11.0899	1.43119	2.04767	1.73943	1.92477e-25	6.9578e-25		Eggerthellaceae unclassified SGB14322	13.2306	4.24089	5.72311	4.982	1.31649e-31	1.04786e-30
GGB9646 SGB15123	-18.3129	-4.84041	-3.90221	-4.37131	1.92223e-56	1.68589e-55		Actinomyces SGB17154	6.51401	1.18903	2.21863	1.70383	3.20953e-10	8.4772e-10
Lachnospiraceae bacterium OM04 12BH	-12.0401	-3.03628	-2.18418	-2.61023	3.76155e-29	1.52457e-28		Clostridiales bacterium NSJ 40	3.86483	0.612852	1.88474	1.2488	0.000137122	0.00021947
GGB4769 SGB6602	-3.84516	-0.781084	-0.252718	-0.516901	0.000137758	0.00017021		Ruminococcus lactaris	5.91078	1.63165	3.26069	2.44617	9.51428e-09	2.15535e-08
Christensenella massiliensis	9.98616	1.67956	2.50259	2.09107	2.36389e-21	7.06527e-21		GGB52930 SGB73859	-8.42424	-2.77037	-1.72105	-2.24571	1.68854e-15	6.41643e-15
GGB3510 SGB4687	-4.32898	-1.03342	-0.388094	-0.710756	1.84612e-05	2.42077e-05		Clostridia unclassified SGB4373	2.15715	0.0379438	0.828208	0.433076	0.0318128	0.0406458
Faecalicatena fissicatena	15.5941	2.40154	3.09412	2.74783	3.53382e-44	2.36324e-43		GGB9640 SGB15115	5.31598	0.956482	2.08109	1.51879	2.11579e-07	4.23878e-07
Bacteroides ovatus	-3.45744	-0.619491	-0.170472	-0.394981	0.000596918	0.00071125		Lacrimispora celerecrescens	16.9653	5.48497	6.92461	6.20479	2.3238e-45	3.11072e-44
Candidatus Metaruminococcus caecorum	-10.9912	-2.1866	-1.52327	-1.85493	4.57181e-25	1.61981e-24		Bifidobacterium catenulatum	3.42957	0.4267	1.576	1.00135	0.000691949	0.00106135
GGB9627 SGB15081	-14.4389	-3.51633	-2.67381	-3.09507	3.93573e-39	2.14859e-38		GGB9646 SGB15123	-12.0543	-4.66998	-3.35905	-4.01451	2.0527e-27	1.37391e-26
Holdemanella biformis	6.61208	0.650027	1.19984	0.924934	1.07141e-10	1.96302e-10		Lachnospiraceae bacterium OM04 12BH	-1.90396	-1.45424	0.0241084	-0.715067	0.0579019	0.0719498
Lawsonibacter sp NSJ 51	-15.2755	-3.99753	-3.0862	-3.54186	8.96879e-43	5.45262e-42		GGB4769 SGB6602	-6.69145	-2.90357	-1.58373	-2.24365	1.13308e-10	3.0614e-10
Candidatus Pseudobutyricicoccus lothianensis	-8.60898	-2.02353	-1.27138	-1.64745	1.23371e-16	3.12812e-16		Christensenella massiliensis	10.1747	2.36937	3.50586	2.93761	5.29529e-21	2.7359e-20
GGB9559 SGB14969	6.83284	1.01713	1.83844	1.42778	2.70165e-11	5.19921e-11		GGB3510 SGB4687	7.90741	1.87597	3.11928	2.49762	5.49633e-14	1.8394e-13
Clostridium sp AM49 4BH	8.54993	1.03162	1.6474	1.33951	1.91821e-16	4.72922e-16		Faecalicatena fissicatena	9.92968	2.88326	4.30878	3.59602	3.35232e-20	1.65926e-19
Bacilli unclassified SGB6571	-4.06982	-0.502743	-0.175321	-0.339032	5.55308e-05	7.05677e-05		Bacteroides ovatus	-6.10939	-2.74535	-1.4075	-2.07643	3.20019e-09	7.60046e-09
Clostridia unclassified SGB14844	-3.53362	-0.797351	-0.227422	-0.512386	0.000452109	0.000541115		Candidatus Metaruminococcus caecorum	-3.23247	-1.25054	-0.304018	-0.77728	0.0013683	0.00201986
GGB33516 SGB54347	-10.8686	-2.53233	-1.75679	-2.14456	1.33091e-24	4.62361e-24		GGB9627 SGB15081	-12.2254	-5.21902	-3.77163	-4.49533	5.12128e-28	3.63426e-27
Lachnospiraceae unclassified SGB4894	-10.1076	-2.1961	-1.48114	-1.83862	8.63495e-22	2.63983e-21		Holdemanella biformis	5.66749	0.973015	2.00836	1.49069	3.48576e-08	7.46585e-08
Candidatus Woodwardibium gallinarum	-5.09668	-0.658738	-0.292103	-0.475421	5.09021e-07	7.38011e-07		Lawsonibacter sp NSJ 51	-8.96577	-3.46478	-2.21743	-2.8411	3.83448e-17	1.64855e-16
Clostridia unclassified SGB15402	-2.49831	-0.599678	-0.0716203	-0.335649	0.0128328	0.0143932		Candidatus Pseudobutyricicoccus lothianensis	-1.661	-1.11653	0.0944981	-0.511017	0.0977913	0.118273
GGB9694 SGB15203	-13.4704	-3.44812	-2.57011	-3.00912	5.21313e-35	2.55874e-34		GGB9559 SGB14969	7.48311	1.88137	3.2242	2.55279	8.65694e-13	2.69785e-12
Actinomyces bouchesdurhonensis	5.92006	0.626599	1.24933	0.937966	6.37191e-09	1.02065e-08		Clostridium sp AM49 4BH	3.42149	0.659372	2.44525	1.55231	0.000712016	0.00108929
Clostridium sp AF20 17LB	-15.6301	-4.24672	-3.29809	-3.7724	2.44876e-44	1.65834e-43		Bacilli unclassified SGB6571	-6.01287	-2.85568	-1.44724	-2.15146	5.45215e-09	1.27433e-08
Clostridia unclassified SGB6276	7.87625	0.730374	1.21603	0.9732	2.53197e-14	5.71564e-14		Clostridia unclassified SGB14844	3.82437	0.668629	2.08652	1.37758	0.000160424	0.000254689
Clostridiaceae bacterium OM08 6BH	-1.22697	-0.68983	0.159537	-0.265147	0.220474	0.23311		GGB33516 SGB54347	-5.23815	-1.77901	-0.807261	-1.29314	3.11683e-07	6.11937e-07
Barnesiella intestinihominis	-8.90236	-0.927941	-0.592335	-0.760138	1.33455e-17	3.4926e-17		Lachnospiraceae unclassified SGB4894	-0.489874	-0.901206	0.541993	-0.179607	0.624592	0.662856
Candidatus Heteroclostridium caecigallinarum	-6.8425	-1.30759	-0.724077	-1.01583	2.54166e-11	4.90899e-11		Candidatus Woodwardibium gallinarum	-3.23136	-1.32676	-0.322333	-0.824546	0.00137343	0.00202238
Allisonella histaminiformans	0.0178967	-0.243262	0.247734	0.00223568	0.985729	0.985729		Clostridia unclassified SGB15402	6.02219	1.20428	2.37359	1.78893	5.18014e-09	1.21558e-08
Oscillibacter SGB15077	-10.1331	-2.32065	-1.56673	-1.94369	6.98133e-22	2.15897e-21		GGB9694 SGB15203	-6.80849	-2.85938	-1.57696	-2.21817	5.64177e-11	1.57488e-10
Christensenellaceae bacterium	-8.33265	-2.37415	-1.46799	-1.92107	9.55732e-16	2.28266e-15		Actinomyces bouchesdurhonensis	8.54242	2.06523	3.30177	2.6835	7.47688e-16	2.95563e-15
Agathobaculum butyriciproducens	12.2532	1.45541	2.01144	1.73343	5.27829e-30	2.24118e-29		Clostridium sp AF20 17LB	-14.2073	-6.33279	-4.79171	-5.56225	3.69819e-35	3.51328e-34
Actinomyces sp ICM58	2.0455	0.0129185	0.645461	0.32919	0.0413841	0.0449098		GGB9610 SGB15045	-1.11799	-0.528786	0.145669	-0.191559	0.264495	0.300169
GGB4768 SGB6601	-5.9939	-1.16672	-0.590558	-0.878638	4.192e-09	6.77559e-09		Clostridia unclassified SGB6276	1.45885	-0.222533	1.49738	0.637422	0.145686	0.172307
Ruminococcaceae unclassified SGB14835	-7.02505	-1.35666	-0.763544	-1.0601	7.9132e-12	1.55646e-11		Clostridiaceae bacterium OM08 6BH	-1.64699	-1.53152	0.136057	-0.697731	0.10064	0.121221
Blautia massiliensis	29.2031	5.85026	6.69446	6.27236	4.09767e-106	1.15382e-104		Barnesiella intestinihominis	-7.1631	-3.20893	-1.82562	-2.51728	6.48734e-12	1.92982e-11
Anaerosacchariphilus sp NSJ 68	-9.59928	-2.4951	-1.64709	-2.07109	5.5557e-20	1.58101e-19		Candidatus Heteroclostridium caecigallinarum	-10.3932	-3.65749	-2.49282	-3.07516	1.00316e-21	5.27554e-21
Alistipes finegoldii	-20.6808	-4.71733	-3.89859	-4.30796	2.35358e-67	2.46895e-66		Allisonella histaminiformans	0.723273	-0.305571	0.660644	0.177537	0.470093	0.510857
Candidatus Avimonas narfia	-15.2875	-3.96628	-3.0627	-3.51449	7.94089e-43	4.88319e-42		Oscillibacter SGB15077	-5.77311	-2.04003	-1.00271	-1.52137	1.99358e-08	4.34896e-08
Gemmiger SGB15295	-0.464834	-0.176882	0.109212	-0.0338349	0.642274	0.652024		Christensenellaceae bacterium	-2.60465	-1.85283	-0.2579	-1.05536	0.00966929	0.0130624
Streptococcus salivarius	38.0642	9.1585	10.1557	9.65709	4.4664e-143	3.4136e-141		Agathobaculum butyriciproducens	8.92068	1.74174	2.72785	2.23479	5.28157e-17	2.23802e-16
Oscillospiraceae bacterium NSJ 64	-8.59845	-1.74779	-1.09748	-1.42264	1.33488e-16	3.36869e-16		Actinomyces sp ICM58	6.99018	1.39774	2.49329	1.94552	1.88001e-11	5.34941e-11
Harryflintia acetispora	-10.1233	-2.20751	-1.48976	-1.84864	7.57581e-22	2.32934e-21		GGB4768 SGB6601	-7.20294	-2.73237	-1.55962	-2.146	5.06452e-12	1.52194e-11
Intestinibacter bartlettii	25.7734	6.97324	8.12444	7.54884	8.94494e-91	1.70912e-89		Ruminococcaceae unclassified SGB14835	-4.63273	-1.27803	-0.515905	-0.89697	5.45003e-06	9.66887e-06
Bittarella massiliensis	-3.71911	-1.22588	-0.37824	-0.802058	0.000225067	0.000276806		Blautia massiliensis	24.9981	7.81339	9.14886	8.48113	1.9908e-74	7.32864e-73
Clostridium sp AF27 2AA	-14.4462	-4.05061	-3.08051	-3.56556	3.66232e-39	2.01994e-38		Anaerosacchariphilus sp NSJ 68	-1.80315	-1.19177	0.0521429	-0.569815	0.0723995	0.0888403
GGB9186 SGB14125	0.252661	-0.223283	0.289167	0.0329418	0.800645	0.80516		Alistipes finegoldii	-15.662	-6.41694	-4.98422	-5.70058	1.60572e-40	1.89153e-39
Angelakisella massiliensis	-10.4291	-2.19623	-1.49977	-1.848	5.79178e-23	1.91272e-22		Candidatus Avimonas narfia	-9.1949	-3.77611	-2.44458	-3.11035	7.4365e-18	3.34359e-17
GGB51441 SGB71759	22.9492	5.48438	6.51165	5.99802	7.68509e-78	1.02788e-76		Gemmiger SGB15295	2.16927	0.0504277	1.0374	0.543914	0.0308718	0.0395293
Anaerobutyricum hallii	33.3872	7.21728	8.12006	7.66867	4.38229e-124	1.87136e-122		Streptococcus salivarius	36.9679	10.3543	11.5188	10.9365	5.92147e-112	6.97549e-110
Anaerotruncus massiliensis	-6.73746	-1.08158	-0.5931	-0.83734	4.92051e-11	9.26926e-11		Oscillospiraceae bacterium NSJ 64	-3.54908	-1.28369	-0.367834	-0.825762	0.000450563	0.000702068
Blautia wexlerae	39.4983	5.04861	5.5773	5.31296	1.16079e-148	1.24204e-146		Harryflintia acetispora	-7.29629	-1.82133	-1.04748	-1.4344	2.82518e-12	8.62191e-12
Candidatus Aristotella avistercoris	-12.3526	-2.75287	-1.99717	-2.37502	2.09806e-30	8.97968e-30		Intestinibacter bartlettii	22.612	7.74561	9.22252	8.48407	4.8049e-66	1.48952e-64
Hydrogeniiclostidium mannosilyticum	-8.45288	-1.71741	-1.06948	-1.39344	3.94426e-16	9.54833e-16		Bittarella massiliensis	-0.660413	-0.850402	0.423084	-0.213659	0.509511	0.547632
Clostridiales bacterium	-26.127	-7.05668	-6.06936	-6.56302	2.23352e-92	4.5959e-91		Clostridium sp AF27 2AA	-6.7623	-3.31201	-1.81872	-2.56537	7.43631e-11	2.05633e-10
GGB2977 SGB3959	17.873	4.13347	5.15476	4.64412	1.97183e-54	1.7015e-53		GGB9186 SGB14125	2.41179	0.125833	1.24232	0.684079	0.0164936	0.0217819
Eubacterium ramulus	21.3735	4.18239	5.02938	4.60589	1.46899e-70	1.67214e-69		Angelakisella massiliensis	-7.62003	-2.12338	-1.25166	-1.68752	3.59397e-13	1.14424e-12
Prevotella copri clade C	-2.39626	-0.20318	-0.0200797	-0.11163	0.0169688	0.0188738		GGB51441 SGB71759	19.9439	6.54109	7.97344	7.25726	2.21493e-56	5.43581e-55
Candidatus Parachristensenella avicola	-8.71625	-1.81057	-1.14433	-1.47745	5.50321e-17	1.40872e-16		Anaerobutyricum hallii	32.8414	10.2752	11.5853	10.9303	6.99929e-100	4.58065e-98
Eubacteriaceae bacterium	33.3834	7.83181	8.81158	8.32169	4.54723e-124	1.87136e-122		Anaerotruncus massiliensis	-4.73641	-1.16235	-0.479927	-0.821141	3.40426e-06	6.07608e-06
GGB9694 SGB15201	-6.79316	-1.2074	-0.665561	-0.93648	3.46975e-11	6.6061e-11		Blautia wexlerae	28.9278	6.26099	7.17513	6.71806	1.34768e-87	6.10601e-86
Bacteroides salyersiae	-4.90416	-0.753173	-0.32223	-0.537701	1.31107e-06	1.84584e-06		Candidatus Aristotella avistercoris	-10.3338	-3.20903	-2.18223	-2.69563	1.57888e-21	8.22972e-21
GGB6613 SGB9347	-9.28848	-2.08589	-1.35738	-1.72163	6.62202e-19	1.83564e-18		Hydrogeniiclostidium mannosilyticum	-4.46903	-1.4964	-0.581359	-1.03888	1.12665e-05	1.9575e-05
Bacteroides eggerthii	-6.96687	-1.03969	-0.58219	-0.810943	1.15075e-11	2.23874e-11		Clostridiales bacterium	-18.7004	-7.05841	-5.71415	-6.38628	8.45996e-52	1.55716e-50
Phocaeicola dorei	-2.46519	-0.508413	-0.0573736	-0.282893	0.0140646	0.0157418		GGB2977 SGB3959	19.2636	6.30776	7.74335	7.02555	7.03934e-54	1.42971e-52
Roseburia faecis	13.1872	1.04932	1.41684	1.23308	7.95664e-34	3.76708e-33		Eubacterium ramulus	18.7007	5.92111	7.31403	6.61757	8.43954e-52	1.55716e-50
Candidatus Gastranaerophilales bacterium	-6.28466	-1.119	-0.58588	-0.852439	7.74219e-10	1.33186e-09		Prevotella copri clade C	-1.17228	-0.531828	0.134779	-0.198525	0.242042	0.2779
Dialister invisus	7.98719	0.434532	0.718146	0.576339	1.15577e-14	2.65381e-14		Candidatus Parachristensenella avicola	-0.331102	-0.502788	0.357981	-0.0724037	0.740806	0.769549
Bacteroidaceae bacterium	-4.51002	-0.294609	-0.115783	-0.205196	8.27169e-06	1.10634e-05		Eubacteriaceae bacterium	32.4399	9.33776	10.544	9.94088	1.16771e-98	6.87784e-97
GGB9581 SGB79823	-6.42217	-1.23572	-0.656643	-0.94618	3.40658e-10	6.03484e-10		GGB9694 SGB15201	-3.27936	-1.17729	-0.294173	-0.73573	0.00116679	0.00173546
Bacteroides finegoldii	-4.89651	-0.61705	-0.263599	-0.440324	1.36039e-06	1.91026e-06		GGB9348 SGB14315	-2.31168	-0.659963	-0.0529737	-0.356468	0.0214936	0.0279464
Lacrimispora saccharolytica	-4.5503	-1.12181	-0.445085	-0.783447	6.89297e-06	9.26568e-06		Bacteroides salyersiae	-5.28308	-1.48984	-0.681088	-1.08547	2.49357e-07	4.94515e-07
GGB3277 SGB4327	7.42745	0.371012	0.637981	0.504496	5.56551e-13	1.1631e-12		GGB6613 SGB9347	-8.95308	-4.30235	-2.75167	-3.52701	4.19646e-17	1.7911e-16
Clostridium sp AM22 11AC	7.67913	1.393	2.35121	1.8721	1.00019e-13	2.19304e-13		Bacteroides eggerthii	-6.71039	-2.56828	-1.40339	-1.98584	1.01276e-10	2.74891e-10
Roseburia sp AF02 12	5.89605	0.828803	1.65753	1.24316	7.29461e-09	1.16149e-08		Phocaeicola dorei	-4.74905	-2.09418	-0.866984	-1.48058	3.21278e-06	5.76928e-06
GGB9615 SGB15052	-12.7667	-3.59555	-2.63626	-3.11591	4.33516e-32	1.91679e-31		Roseburia faecis	3.86247	0.742371	2.28498	1.51367	0.000138385	0.000220891
Butyricimonas virosa	-8.18118	-1.83842	-1.12627	-1.48235	2.87745e-15	6.75191e-15		Candidatus Gastranaerophilales bacterium	-8.13596	-4.21212	-2.57119	-3.39165	1.19751e-14	4.22355e-14
Faecalibacillus intestinalis	21.5735	4.48958	5.38951	4.93955	1.74564e-71	2.07537e-70		Dialister invisus	4.18188	0.732337	2.03453	1.38343	3.83015e-05	6.31921e-05
Escherichia coli	-12.4121	-3.56311	-2.58903	-3.07607	1.20692e-30	5.20729e-30		Rikenellaceae unclassified SGB2227	-2.74761	-0.665176	-0.109946	-0.387561	0.00637775	0.00871576
Bifidobacterium pseudocatenulatum	8.65057	1.01803	1.61656	1.3173	9.02925e-17	2.30031e-16		Bacteroidaceae bacterium	-1.9336	-0.799605	0.00708038	-0.396262	0.054132	0.0676984
Candidatus Schneewindia gallinarum	-8.91065	-1.84396	-1.17757	-1.51076	1.25236e-17	3.3169e-17		Bacteroides finegoldii	-4.29424	-1.74373	-0.647687	-1.19571	2.39111e-05	4.00103e-05
GGB9574 SGB14987	-8.90579	-1.93473	-1.23522	-1.58497	1.29986e-17	3.42575e-17		Lacrimispora saccharolytica	1.06674	-0.198846	0.669475	0.235315	0.286976	0.32381
Clostridium sp AT4	-3.06701	-0.472064	-0.103356	-0.28771	0.00229189	0.00267138		GGB3277 SGB4327	1.82717	-0.0582728	1.56876	0.755243	0.0686984	0.0846514
GGB3677 SGB4990	-5.00154	-0.785473	-0.342331	-0.563902	8.15484e-07	1.16342e-06		Clostridium sp AM22 11AC	7.27953	2.13781	3.72215	2.92998	3.13857e-12	9.52895e-12
Holdemania massiliensis	-5.42985	-0.916835	-0.429541	-0.673188	9.22502e-08	1.3786e-07		Roseburia sp AF02 12	4.14726	1.07115	3.00606	2.03861	4.41953e-05	7.27124e-05
Blautia faecis	26.718	4.84173	5.61054	5.22613	4.78456e-95	1.0239e-93		GGB9615 SGB15052	-9.06881	-3.52553	-2.26816	-2.89685	1.83889e-17	8.02302e-17
Evtepia gabavorous	8.27665	0.561347	0.910928	0.736138	1.43895e-15	3.40637e-15		Butyricimonas virosa	-10.4871	-4.51866	-3.0906	-3.80463	4.88668e-22	2.59302e-21
Anaerotruncus colihominis	-11.1096	-2.5605	-1.79079	-2.17564	1.61848e-25	5.89039e-25		Faecalibacillus intestinalis	17.8862	6.2392	7.78206	7.01063	8.80735e-49	1.36514e-47
Intestinimonas butyriciproducens	-24.8953	-6.74071	-5.75435	-6.24753	8.91831e-87	1.59043e-85		Escherichia coli	2.88684	0.4108	2.17095	1.29087	0.00418286	0.00586596
Ruminococcus torques	27.0889	5.16988	5.97867	5.57427	1.02709e-96	2.38911e-95		Bifidobacterium pseudocatenulatum	4.78448	0.798409	1.91432	1.35637	2.72954e-06	4.97739e-06
Clostridium sp SN20	-11.7962	-2.86047	-2.04348	-2.45198	3.4901e-28	1.37294e-27		Candidatus Schneewindia gallinarum	-4.33223	-1.1891	-0.446183	-0.81764	2.03449e-05	3.44343e-05
Pseudoflavonifractor capillosus	-12.7918	-3.16461	-2.32173	-2.74317	3.4217e-32	1.53833e-31		GGB3677 SGB4990	0.0457193	-0.387606	0.406042	0.00921807	0.963565	0.966848
Eubacterium ventriosum	18.7039	3.78556	4.67446	4.23001	3.09641e-58	2.76097e-57		Holdemania massiliensis	-0.626142	-0.469536	0.242887	-0.113324	0.531712	0.569416
Adlercreutzia equolifaciens	17.4713	3.26911	4.09776	3.68343	1.32962e-52	1.06171e-51		Blautia faecis	22.52	6.00966	7.16069	6.58517	1.02397e-65	3.0156e-64
GGB3537 SGB4727	-7.29153	-1.33127	-0.76601	-1.04864	1.38146e-12	2.79955e-12		Evtepia gabavorous	3.3994	0.353136	1.32435	0.838742	0.000769664	0.0011714
Gordonibacter pamelaeae	11.3702	1.99432	2.82776	2.41104	1.61141e-26	6.07117e-26		Anaerotruncus colihominis	-5.01468	-1.35583	-0.591533	-0.97368	9.2504e-07	1.76326e-06
Eggerthella lenta	9.94213	1.36514	2.03778	1.70146	3.39899e-21	1.00467e-20		Intestinimonas butyriciproducens	-13.7374	-5.59637	-4.19374	-4.89506	1.9199e-33	1.73973e-32
Enterocloster citroniae	-10.065	-2.47571	-1.66686	-2.07128	1.23048e-21	3.74039e-21		Ruminococcus torques	23.6408	7.09687	8.38583	7.74135	1.08185e-69	3.7483e-68
Ruminococcus gnavus	10.5574	1.79936	2.62247	2.21092	1.94364e-23	6.62323e-23		Pseudoflavonifractor capillosus	-8.57398	-3.10263	-1.94415	-2.52339	6.00849e-16	2.39121e-15
Lachnoclostridium sp An138	-4.2469	-0.80897	-0.297129	-0.55305	2.63277e-05	3.41048e-05		Eubacterium ventriosum	18.1094	6.2812	7.81297	7.04709	1.30849e-49	2.26677e-48
Phocea massiliensis	-10.4033	-2.38831	-1.62936	-2.00884	7.21043e-23	2.35218e-22		Adlercreutzia equolifaciens	12.1298	3.57417	4.95869	4.26643	1.11351e-27	7.71594e-27
Candidatus Heritagella intestinalis	-5.19926	-0.850186	-0.383772	-0.616979	3.03713e-07	4.46391e-07		GGB3537 SGB4727	3.17892	0.343154	1.45877	0.900963	0.00163756	0.00237567
Anaerostipes hadrus	30.5694	6.01518	6.84172	6.42845	4.44411e-112	1.486e-110		Gordonibacter pamelaeae	8.85336	2.3184	3.64384	2.98112	8.50407e-17	3.52739e-16
Clostridia bacterium UC5 1 1D1	-2.07852	-0.841722	-0.023583	-0.432653	0.0382249	0.0416503		Eggerthella lenta	8.62939	2.3657	3.76366	3.06468	4.08869e-16	1.63826e-15
Enterocloster lavalensis	-8.99561	-1.86119	-1.19378	-1.52749	6.5123e-18	1.75964e-17		Enterocloster citroniae	-2.84501	-0.947674	-0.172648	-0.560161	0.00475615	0.00662263
GGB4566 SGB6305	4.67599	0.289676	0.70969	0.499683	3.86845e-06	5.26622e-06		Ruminococcus gnavus	7.9889	2.08418	3.44679	2.76548	3.20203e-14	1.10292e-13
Christensenella minuta	4.9207	0.361389	0.841996	0.601692	1.21014e-06	1.70825e-06		Lachnoclostridium sp An138	0.0858728	-0.394595	0.430599	0.0180021	0.931627	0.939603
Clostridia unclassified SGB4447	13.5964	3.01887	4.03902	3.52895	1.53951e-35	7.69757e-35		Phocea massiliensis	-6.61754	-2.44185	-1.32233	-1.88209	1.75245e-10	4.67659e-10
Candidatus Pararuminococcus gallinarum	-0.512758	-0.413553	0.242404	-0.0855747	0.608371	0.619959		Candidatus Heritagella intestinalis	-2.75161	-0.803408	-0.133362	-0.468385	0.00630252	0.00863298
GGB9494 SGB14891	3.89617	0.362778	1.10122	0.731997	0.000112504	0.000139976		Anaerostipes hadrus	26.0744	7.8632	9.14718	8.50519	4.08047e-78	1.71671e-76
Erysipelotrichaceae bacterium	0.621634	-0.199604	0.384304	0.0923499	0.534496	0.547807		Clostridia bacterium UC5 1 1D1	6.63201	1.25643	2.31686	1.78664	1.60948e-10	4.32869e-10
Clostridium leptum	10.9201	1.97113	2.83629	2.40371	8.50511e-25	2.99358e-24		Enterocloster lavalensis	-3.88576	-1.29323	-0.423634	-0.858434	0.000126364	0.000203356
GGB3463 SGB4621	5.70477	0.473557	0.971289	0.722423	2.10885e-08	3.2608e-08		GGB4566 SGB6305	5.89318	1.28522	2.57413	1.92967	1.04655e-08	2.36175e-08
Candidatus Allochristensenella caecavium	-11.7934	-2.94161	-2.10127	-2.52144	3.57839e-28	1.3974e-27		Christensenella minuta	6.18141	0.901435	1.74362	1.32253	2.1418e-09	5.19145e-09
Eisenbergiella tayi	0.716843	-0.102643	0.220523	0.0589396	0.473841	0.489392		Clostridia unclassified SGB4447	9.56825	2.7498	4.174	3.4619	4.90468e-19	2.34867e-18
Phocaeicola massiliensis	-6.2474	-0.652979	-0.340472	-0.496725	9.64707e-10	1.64369e-09		Candidatus Pararuminococcus gallinarum	1.66291	-0.0831373	0.988972	0.452917	0.0974077	0.118052
GGB6608 SGB9342	-4.97818	-0.720618	-0.312698	-0.516658	9.14512e-07	1.30123e-06		GGB9494 SGB14891	5.817	1.20791	2.44326	1.82558	1.57703e-08	3.46593e-08
Phascolarctobacterium succinatutens	-2.93806	-0.150823	-0.0299239	-0.0903734	0.0034717	0.00400293		Erysipelotrichaceae bacterium	2.17287	0.0698857	1.4136	0.741743	0.0305965	0.0392622
Ruminococcaceae unclassified SGB15309	-4.8306	-0.536097	-0.226039	-0.381068	1.86696e-06	2.6079e-06		Clostridium leptum	15.1142	4.85389	6.30729	5.58059	1.70752e-38	1.8286e-37
GGB9631 SGB15087	-8.34352	-1.51519	-0.937488	-1.22634	8.82596e-16	2.11744e-15		GGB3463 SGB4621	4.30329	0.474093	1.27326	0.873677	2.30113e-05	3.86144e-05
Eubacterium sp AF15 50	8.47478	1.32514	2.12525	1.72519	3.35383e-16	8.15592e-16		Candidatus Allochristensenella caecavium	-2.13013	-1.00625	-0.03977	-0.52301	0.034	0.0433463
GGB3293 SGB4348	4.22771	0.113625	0.311018	0.212322	2.85814e-05	3.68459e-05		Eisenbergiella tayi	3.99638	0.511601	1.50449	1.00805	8.15679e-05	0.000132351
GGB6606 SGB9340	-9.5571	-2.11441	-1.39315	-1.75378	7.8008e-20	2.19654e-19		Phocaeicola massiliensis	-4.56064	-1.77511	-0.704871	-1.23999	7.52287e-06	1.32268e-05
GGB34228 SGB72916	-13.086	-3.46588	-2.5608	-3.01334	2.09311e-33	9.57106e-33		GGB6608 SGB9342	-5.75263	-1.78372	-0.874324	-1.32902	2.22311e-08	4.80138e-08
GGB3746 SGB5089	4.66959	0.473451	1.16155	0.817502	3.98505e-06	5.41117e-06		Phascolarctobacterium succinatutens	-0.695925	-0.646588	0.308777	-0.168905	0.487031	0.527548
GGB9774 SGB15394	-4.0181	-0.452549	-0.155269	-0.303909	6.8713e-05	8.64975e-05		Ruminococcaceae unclassified SGB15309	-3.49895	-1.09496	-0.306591	-0.700773	0.000540169	0.000835064
Parasutterella excrementihominis	-22.7934	-6.42458	-5.40467	-5.91462	4.02121e-77	5.24718e-76		GGB9631 SGB15087	-4.18627	-1.71945	-0.619709	-1.16958	3.76099e-05	6.22254e-05
Haemophilus parainfluenzae	-10.3815	-2.86285	-1.95149	-2.40717	8.67376e-23	2.79546e-22		Eubacterium sp AF15 50	11.0441	3.54566	5.08344	4.31455	6.47214e-24	3.77435e-23
GGB9642 SGB15119	10.3419	0.635995	0.934412	0.785203	1.21166e-22	3.85857e-22		GGB3293 SGB4348	0.412913	-0.700027	1.07174	0.185856	0.679974	0.715187
GGB4603 SGB6367	2.70399	0.0649909	0.410764	0.237877	0.00710974	0.00807581		GGB6606 SGB9340	-14.0793	-6.41418	-4.84083	-5.62751	1.08775e-34	1.01696e-33
GGB9581 SGB14999	-15.1208	-4.11005	-3.16458	-3.63732	4.27765e-42	2.54283e-41		GGB34228 SGB72916	-11.5358	-4.27955	-3.03209	-3.65582	1.3237e-25	8.29425e-25
GGB9635 SGB15103	-7.06695	-1.17211	-0.662053	-0.917081	6.0338e-12	1.19559e-11		GGB3746 SGB5089	-1.362	-1.41768	0.258042	-0.579817	0.174251	0.203638
Lachnospiraceae bacterium WCA3 601 WT 6H	-9.96355	-2.21365	-1.48427	-1.84896	2.84886e-21	8.46744e-21		GGB9774 SGB15394	-3.07839	-1.15316	-0.253696	-0.703428	0.00227968	0.00327495
Coprobacter fastidiosus	-9.24733	-2.47655	-1.60842	-2.04248	9.15724e-19	2.52532e-18		Parasutterella excrementihominis	-19.4346	-7.69504	-6.2798	-6.98742	1.64999e-54	3.47087e-53
Clostridiaceae unclassified SGB4769	-0.052366	-0.526889	0.499539	-0.0136753	0.95826	0.960055		Haemophilus parainfluenzae	-3.18304	-1.67439	-0.3949	-1.03464	0.00161521	0.00234904
Butyricicoccus sp AM29 23AC	-2.67132	-0.447643	-0.0681708	-0.257907	0.00782811	0.0088542		GGB9642 SGB15119	4.44345	0.577025	1.49463	1.03583	1.25965e-05	2.18217e-05
Blautia obeum	33.0734	7.58623	8.54473	8.06548	9.08726e-123	3.47263e-121		GGB4603 SGB6367	1.15425	-0.189103	0.725467	0.268182	0.249343	0.284619
Coriobacteriia bacterium	6.92702	0.637259	1.14206	0.88966	1.48516e-11	2.87883e-11		GGB9581 SGB14999	-4.7599	-1.9803	-0.821707	-1.401	3.05665e-06	5.53958e-06
Bacteroides intestinalis	-4.7095	-0.558226	-0.229511	-0.393869	3.30887e-06	4.51594e-06		GGB9635 SGB15103	-4.12968	-1.7009	-0.602927	-1.15191	4.75119e-05	7.79513e-05
Holdemania filiformis	-12.6588	-3.1011	-2.26763	-2.68436	1.19858e-31	5.25608e-31		Lachnospiraceae bacterium WCA3 601 WT 6H	-5.49582	-2.76752	-1.308	-2.03776	8.5018e-08	1.75089e-07
Blautia sp AF19 10LB	13.3896	2.53401	3.4058	2.96991	1.13723e-34	5.53105e-34		Coprobacter fastidiosus	-11.1973	-4.56982	-3.20351	-3.88667	1.9389e-24	1.17733e-23
Eisenbergiella massiliensis	-0.987252	-0.306535	0.101536	-0.1025	0.324047	0.337944		Clostridiaceae unclassified SGB4769	2.02458	0.0217997	1.54239	0.782097	0.0438234	0.0551539
GGB9501 SGB14898	-6.78201	-1.2266	-0.675444	-0.951022	3.7217e-11	7.06068e-11		Butyricicoccus sp AM29 23AC	0.785576	-0.35172	0.81901	0.233645	0.432755	0.474661
GGB58158 SGB79798	0.519304	-0.223145	0.38343	0.0801427	0.603803	0.616478		Blautia obeum	31.9617	9.90671	11.2069	10.5568	3.42179e-97	1.83221e-95
Dorea sp AF24 7LB	34.8034	8.64591	9.68075	9.16333	5.83283e-130	3.12056e-128		Coriobacteriia bacterium	7.63115	1.69378	2.87111	2.28244	3.34473e-13	1.07653e-12
Coprococcus catus	23.2844	4.58953	5.43567	5.0126	2.19095e-79	3.00554e-78		Bacteroides intestinalis	-1.61814	-0.800556	0.0781309	-0.361213	0.106715	0.128276
Sellimonas intestinalis	7.34137	0.854993	1.48007	1.16753	9.91275e-13	2.01647e-12		Holdemania filiformis	-1.25531	-1.0927	0.241642	-0.425531	0.210374	0.242486
Streptococcus sp A12	11.0562	2.05234	2.93966	2.496	2.58641e-25	9.22484e-25		Blautia sp AF19 10LB	10.1345	2.9684	4.39921	3.6838	7.175e-21	3.67485e-20
Blautia SGB4815	42.749	9.78834	10.7317	10.26	6.4901e-161	3.4722e-158		Eisenbergiella massiliensis	2.25912	0.0632717	0.919233	0.491252	0.0246161	0.0317957
Enterocloster asparagiformis	-6.70057	-1.12817	-0.616479	-0.872325	6.19374e-11	1.16268e-10		GGB9501 SGB14898	-0.640443	-0.602631	0.306724	-0.147954	0.522389	0.56045
Dorea sp AF36 15AT	42.5334	9.61461	10.5461	10.0804	4.05385e-160	1.0844e-157		GGB58158 SGB79798	1.08519	-0.194449	0.672419	0.238985	0.278736	0.315722
GGB3474 SGB4637	4.49684	0.273693	0.698615	0.486154	8.77785e-06	1.17001e-05		Dorea sp AF24 7LB	34.1046	10.2084	11.4588	10.8336	1.13687e-103	9.56591e-102
Bacteroidales unclassified SGB2135	-5.85584	-0.764304	-0.380206	-0.572255	9.13986e-09	1.44243e-08		Coprococcus catus	19.4858	5.89643	7.22138	6.55891	1.06859e-54	2.33112e-53
GGB9634 SGB15099	-5.12843	-0.714476	-0.318599	-0.516538	4.3423e-07	6.34736e-07		Sellimonas intestinalis	4.98995	0.839324	1.93265	1.38599	1.04103e-06	1.9716e-06
Gemmiger SGB15299	-0.404884	-0.314059	0.206758	-0.0536505	0.685754	0.692224		Streptococcus sp A12	11.1956	2.94057	4.19498	3.56778	1.96562e-24	1.18138e-23
Bacteroides clarus	-7.19663	-1.18767	-0.678158	-0.932914	2.58671e-12	5.20259e-12		GGB9696 SGB15212	-4.95665	-1.4897	-0.642903	-1.0663	1.21965e-06	2.28781e-06
Anaerotignum faecicola	-10.3643	-1.86576	-1.27099	-1.56837	1.00248e-22	3.21154e-22		Blautia SGB4815	43.7144	11.2816	12.3453	11.8135	6.5776e-130	1.9371e-127
Lachnospiraceae unclassified SGB4924	6.44072	0.594583	1.11676	0.85567	3.0463e-10	5.41453e-10		Dorea sp AF36 15AT	48.7897	11.4463	12.4086	11.9274	3.97633e-142	2.34206e-139
Flavonifractor sp An100	-6.5617	-1.10868	-0.597637	-0.853158	1.46001e-10	2.62999e-10		Bacteroidales unclassified SGB2135	-4.92978	-0.700425	-0.300728	-0.500576	1.3851e-06	2.58991e-06
Clostridia unclassified SGB4121	16.2362	3.36727	4.29467	3.83097	4.93615e-47	3.42966e-46		GGB9634 SGB15099	-3.28648	-0.840438	-0.210857	-0.525648	0.00113876	0.00169804
GGB9608 SGB15042	3.03827	0.0711802	0.331906	0.201543	0.00251727	0.00292769		Gemmiger SGB15299	2.38928	0.141394	1.46301	0.802201	0.0175184	0.023032
Candidatus Pseudoscilispira faecavium	-6.22416	-0.928412	-0.482826	-0.705619	1.10602e-09	1.86662e-09		Bacteroides clarus	-6.271	-2.45179	-1.28044	-1.86611	1.29348e-09	3.24195e-09
Enterocloster aldensis	-5.71153	-0.960736	-0.468845	-0.714791	2.03227e-08	3.15149e-08		Anaerotignum faecicola	-4.19563	-2.23531	-0.807802	-1.52156	3.61748e-05	6.00197e-05
GGB3478 SGB4643	0.64531	-0.135848	0.268681	0.0664165	0.519054	0.533001		Lachnospiraceae unclassified SGB4924	6.41879	1.75811	3.31304	2.53558	5.56659e-10	1.42553e-09
Coprobacter secundus	-6.58444	-1.70561	-0.921508	-1.31356	1.26994e-10	2.31095e-10		Flavonifractor sp An100	-4.84123	-1.31298	-0.553984	-0.93348	2.0981e-06	3.87393e-06
Clostridium symbiosum	-3.0355	-0.457213	-0.0978543	-0.277534	0.00254004	0.00294777		Clostridia unclassified SGB4121	13.3019	4.17104	5.61967	4.89535	7.28188e-32	5.87538e-31
Anaerofilum sp BX8	-7.53996	-1.34143	-0.786741	-1.06409	2.59754e-13	5.53658e-13		GGB9608 SGB15042	-2.51837	-1.19136	-0.146107	-0.668733	0.0123262	0.0165004
Hungatella hathewayi	-4.4803	-0.812781	-0.317151	-0.564966	9.45488e-06	1.25207e-05		Candidatus Pseudoscilispira faecavium	-3.20194	-1.09013	-0.260148	-0.675137	0.0015163	0.00221613
Enterocloster bolteae	-6.44248	-1.32338	-0.704723	-1.01405	3.01401e-10	5.37498e-10		GGB3478 SGB4643	-1.4772	-1.28177	0.182646	-0.549561	0.140703	0.166748
Dorea formicigenerans	29.7	6.83901	7.8082	7.32361	2.70842e-108	8.52356e-107		Coprobacter secundus	-7.26446	-2.63408	-1.51105	-2.07256	3.44939e-12	1.04189e-11
Blautia stercoris	9.76816	1.69077	2.54243	2.1166	1.41386e-20	4.08872e-20		Anaerofilum sp BX8	-5.88988	-1.49616	-0.746692	-1.12142	1.06542e-08	2.39517e-08
Blautia sp MSK 21 1	25.7655	6.46387	7.53133	6.9976	9.71698e-91	1.79261e-89		Hungatella hathewayi	0.741368	-0.237777	0.525164	0.143694	0.459068	0.501653
Blautia SGB4831	33.5232	8.39535	9.44097	8.91816	1.18233e-124	5.75043e-123		Enterocloster bolteae	-0.855123	-0.643484	0.253683	-0.194901	0.393187	0.434497
GGB9537 SGB14940	-14.1521	-3.63988	-2.75224	-3.19606	6.71879e-38	3.52407e-37		Dorea formicigenerans	30.8934	9.45552	10.7423	10.0989	7.17401e-94	3.52124e-92
Lachnoclostridium sp An131	-1.69149	-0.317581	0.0237736	-0.146904	0.0914325	0.0972492		Blautia stercoris	5.93107	1.19545	2.38288	1.78916	8.52253e-09	1.93813e-08
Mediterraneibacter glycyrrhizinilyticus	8.93407	1.2961	2.02711	1.66161	1.04621e-17	2.78469e-17		Blautia sp MSK 21 1	19.2191	6.58533	8.08796	7.33664	1.0273e-53	2.01693e-52
Blautia SGB4805	39.6192	9.04874	9.99328	9.52101	3.97321e-149	5.31417e-147		Blautia SGB4831	33.4126	10.2342	11.5154	10.8748	1.32165e-101	9.73064e-100
Duodenibacillus massiliensis	-6.33579	-1.04886	-0.552237	-0.800551	5.71484e-10	1.00244e-09		GGB9537 SGB14940	-9.77839	-3.29888	-2.19342	-2.74615	1.03669e-19	5.04637e-19
Mitsuokella jalaludinii	-1.70254	-0.203185	0.0145522	-0.0943163	0.089342	0.0955959		GGB4584 SGB6338	-0.0778795	-0.423637	0.391386	-0.0161252	0.937977	0.944391
GGB3341 SGB4420	2.57956	0.0233592	0.172809	0.0980844	0.0102075	0.0114968		Lachnoclostridium sp An131	2.02595	0.0101175	0.699078	0.354598	0.0436816	0.0550931
Bacteroides fragilis	-8.28682	-1.40489	-0.866277	-1.13558	1.33605e-15	3.17684e-15		Mediterraneibacter glycyrrhizinilyticus	5.93918	1.00315	1.99753	1.50034	8.15476e-09	1.86844e-08
GGB9608 SGB15041	7.20663	0.504182	0.88226	0.693221	2.42197e-12	4.88963e-12		Blautia SGB4805	42.4992	10.6623	11.6978	11.18	7.94651e-127	1.56017e-124
Clostridia unclassified SGB6317	8.21564	0.909272	1.48105	1.19516	2.2421e-15	5.28424e-15		Duodenibacillus massiliensis	-6.51254	-2.64664	-1.41821	-2.03242	3.23709e-10	8.51181e-10
Ligilactobacillus ruminis	3.89294	0.142648	0.433498	0.288073	0.000113966	0.000141139		Mitsuokella jalaludinii	-2.77296	-0.864709	-0.146786	-0.505748	0.00591345	0.00811893
Clostridium sp OM07 10AC	-2.15854	-0.274712	-0.0128778	-0.143795	0.0314118	0.0346501		GGB3341 SGB4420	1.15277	-0.227732	0.871658	0.321963	0.249951	0.28476
GGB9559 SGB14968	1.91425	-0.00448997	0.341731	0.168621	0.0562188	0.0607617		Bacteroides fragilis	-2.82934	-1.65717	-0.297477	-0.977326	0.00498876	0.00691384
Butyricimonas paravirosa	-7.79516	-1.59865	-0.954884	-1.27677	4.46931e-14	9.96284e-14		GGB9608 SGB15041	0.744404	-0.372333	0.825312	0.22649	0.457233	0.500577
Candidatus Neochristensenella gallicola	-7.37428	-1.32111	-0.765134	-1.04312	7.95455e-13	1.62431e-12		Clostridia unclassified SGB6317	4.35602	0.872482	2.31073	1.59161	1.83771e-05	3.13742e-05
Gordonibacter urolithinfaciens	6.05908	0.559371	1.09642	0.827894	2.88662e-09	4.75182e-09		Clostridium sp OM07 10AC	-1.45591	-0.996733	0.149111	-0.423811	0.146495	0.172917
Lachnospira sp NSJ 43	8.06801	1.16664	1.918	1.54232	6.4944e-15	1.50412e-14		GGB9559 SGB14968	3.19091	0.270518	1.14137	0.705943	0.00157332	0.00229378
GGB9524 SGB14924	2.92583	0.067736	0.344887	0.206311	0.00360837	0.00415156		Butyricimonas paravirosa	-6.38494	-2.28425	-1.20782	-1.74603	6.76083e-10	1.72386e-09
Bifidobacterium animalis	6.20482	0.602904	1.16184	0.882374	1.23889e-09	2.0843e-09		Candidatus Neochristensenella gallicola	-5.61101	-1.76537	-0.848511	-1.30694	4.68461e-08	9.81934e-08
Prevotella corporis	-4.80624	-0.764424	-0.320719	-0.542571	2.09682e-06	2.91377e-06		Gordonibacter urolithinfaciens	4.48038	0.634202	1.6279	1.13105	1.07202e-05	1.86811e-05
Blautia sp MSK 20 85	20.804	4.55269	5.50255	5.02762	6.33652e-68	6.78008e-67		Lachnospira sp NSJ 43	0.808571	-0.475886	1.13955	0.331834	0.419423	0.460895
GGB51960 SGB72480	6.66651	0.7526	1.3818	1.0672	7.65352e-11	1.42175e-10		GGB9524 SGB14924	-2.85464	-1.44161	-0.264986	-0.853299	0.00461828	0.00644589
Butyricimonas faecihominis	-5.61246	-1.08883	-0.524069	-0.80645	3.48435e-08	5.32608e-08		Bifidobacterium animalis	6.7509	1.48433	2.70597	2.09515	7.95967e-11	2.19077e-10
GGB9633 SGB15090	-6.67066	-0.923546	-0.503212	-0.713379	7.45904e-11	1.39045e-10		Blautia sp MSK 20 85	14.6075	4.93673	6.47419	5.70546	1.2586e-36	1.25647e-35
Ruminococcus sp AF41 9	13.7313	2.92471	3.90171	3.41321	4.14828e-36	2.09371e-35		GGB51960 SGB72480	5.84817	0.966117	1.94625	1.45618	1.33407e-08	2.95401e-08
GGB4554 SGB6285	2.03722	0.00347049	0.19294	0.0982055	0.04221	0.0457133		Butyricimonas faecihominis	-7.14888	-2.14126	-1.21677	-1.67902	7.08546e-12	2.09715e-11
Blautia glucerasea	15.3854	3.07239	3.97223	3.52231	2.94665e-43	1.83309e-42		GGB9633 SGB15090	-3.3611	-1.43449	-0.374945	-0.904717	0.000880067	0.00132913
Mediterraneibacter sp gm002	17.5924	4.35015	5.44427	4.89721	3.7432e-53	3.08094e-52		Ruminococcus sp AF41 9	9.44372	2.71443	4.14373	3.42908	1.22215e-18	5.75876e-18
Blautia sp OF03 15BH	19.4556	4.50319	5.51515	5.00917	1.07584e-61	9.75552e-61		GGB4554 SGB6285	-2.94151	-1.01699	-0.201622	-0.609304	0.00352862	0.00499605
Mesosutterella multiformis	-5.35749	-0.81183	-0.376082	-0.593956	1.34696e-07	2.00173e-07		Blautia glucerasea	8.50596	2.45989	3.94094	3.20041	9.62019e-16	3.75251e-15
Clostridiales bacterium Choco116	-3.68086	-0.446207	-0.135586	-0.290897	0.000260507	0.0003182		Mediterraneibacter sp gm002	12.5277	3.73198	5.12316	4.42757	4.3463e-29	3.12192e-28
GGB9695 SGB15209	-5.59435	-0.833997	-0.400377	-0.617187	3.84215e-08	5.83963e-08		Blautia sp OF03 15BH	17.3207	5.51898	6.93401	6.2265	1.10996e-46	1.55659e-45
Lactococcus lactis	9.70233	1.73419	2.61516	2.17468	2.41477e-20	6.90858e-20		Mesosutterella multiformis	-5.50857	-1.4949	-0.707875	-1.10139	7.96242e-08	1.65136e-07
GGB45432 SGB63101	7.02602	1.27391	2.26329	1.7686	7.86389e-12	1.55247e-11		GGB9695 SGB15211	-2.39044	-0.876168	-0.0848895	-0.480529	0.017464	0.0230119
Massilimicrobiota timonensis	9.4315	1.58871	2.42506	2.00689	2.1311e-19	5.93822e-19		GGB9695 SGB15209	-2.49042	-0.823674	-0.0964833	-0.460079	0.0133171	0.0177462
Massilistercora timonensis	7.02139	0.835526	1.48503	1.16028	8.10244e-12	1.58784e-11		Lactococcus lactis	8.18678	1.89755	3.09866	2.4981	8.50283e-15	3.0725e-14
Clostridium sp NSJ 42	20.4835	5.34903	6.48435	5.91669	1.92562e-66	1.98117e-65		GGB45432 SGB63101	13.0015	3.79544	5.14952	4.47248	8.7957e-31	6.90756e-30
Candidatus Saccharibacteria unclassified SGB19850	-6.98864	-1.61192	-0.904342	-1.25813	1.00057e-11	1.95366e-11		Massilimicrobiota timonensis	7.09551	1.48779	2.62997	2.05888	9.85342e-12	2.8731e-11
Veillonella dispar	-0.694797	-0.4861	0.232162	-0.126969	0.48754	0.501603		Massilistercora timonensis	9.98526	2.56969	3.83137	3.20053	2.20955e-20	1.1029e-19
Bacteroides faecis	-3.49601	-0.230431	-0.0645897	-0.14751	0.000518904	0.000619673		Clostridium sp NSJ 42	19.7028	7.05099	8.61599	7.83349	1.70175e-55	4.00933e-54
Desulfovibrionaceae bacterium	-7.72975	-1.57758	-0.938011	-1.25779	7.04585e-14	1.56412e-13		Candidatus Saccharibacteria unclassified SGB19850	4.43732	0.688713	1.78664	1.23768	1.2937e-05	2.23457e-05
Veillonella parvula	2.82028	0.160557	0.898598	0.529577	0.00500931	0.00572646		Veillonella dispar	3.5291	0.386479	1.36107	0.873776	0.00048446	0.000750912
Parabacteroides goldsteinii	-5.46784	-0.853102	-0.401999	-0.627551	7.54991e-08	1.13461e-07		Bacteroides faecis	-2.55505	-0.835804	-0.108449	-0.472126	0.011126	0.0149617
GGB51959 SGB72479	5.51714	0.673185	1.41811	1.04565	5.81117e-08	8.75768e-08		Desulfovibrionaceae bacterium	-8.20856	-3.09164	-1.89581	-2.49372	7.33972e-15	2.66858e-14
Holdemania sp Marseille P2844	-6.10704	-0.979002	-0.502318	-0.74066	2.18911e-09	3.61473e-09		Veillonella parvula	4.74477	0.634984	1.53517	1.08508	3.2764e-06	5.86564e-06
Lachnospiraceae bacterium BX3	4.31648	0.336966	0.900251	0.618608	1.9494e-05	2.54373e-05		Parabacteroides goldsteinii	-6.1566	-2.10398	-1.08464	-1.59431	2.46043e-09	5.89104e-09
Bacteroides nordii	-5.84778	-1.17283	-0.582821	-0.877827	9.56123e-09	1.50008e-08		GGB51959 SGB72479	6.04253	1.15867	2.27806	1.71836	4.63168e-09	1.09122e-08
Neobittarella massiliensis	-0.470017	-0.277855	0.170599	-0.0536277	0.63857	0.649496		Holdemania sp Marseille P2844	-0.893811	-0.657652	0.246873	-0.20539	0.372161	0.412036
GGB1266 SGB1699	-7.41718	-0.264412	-0.153645	-0.209029	5.96419e-13	1.23198e-12		Lachnospiraceae bacterium BX3	3.20714	0.383555	1.60211	0.992834	0.00149008	0.00218322
Phascolarctobacterium faecium	-4.81469	-0.626557	-0.263329	-0.444943	2.0142e-06	2.80624e-06		Bacteroides nordii	-5.77051	-2.09584	-1.02978	-1.56281	2.02145e-08	4.39349e-08
Clostridia unclassified SGB6371	1.09072	-0.0584879	0.204384	0.0729481	0.275978	0.290075		GGB1266 SGB1699	-2.46755	-0.662348	-0.0745713	-0.36846	0.0141796	0.0188103
Ruminococcus SGB4421	5.06989	0.12253	0.277652	0.200091	5.81701e-07	8.38842e-07		Phascolarctobacterium faecium	-0.247298	-0.617913	0.479965	-0.0689742	0.804852	0.825885
GGB6649 SGB9391	-10.4796	-2.10993	-1.44355	-1.77674	3.77242e-23	1.2614e-22		Clostridia unclassified SGB6371	0.688694	-0.34704	0.720644	0.186802	0.491565	0.531251
GGB4588 SGB6347	5.01976	0.342017	0.78211	0.562063	7.45516e-07	1.06931e-06		Ruminococcus SGB4421	-1.51277	-1.26961	0.166092	-0.551759	0.131423	0.15638
Coriobacteriia unclassified SGB14764	3.39342	0.0914236	0.343025	0.217224	0.000751026	0.000888936		GGB6012 SGB8640	0.0311054	-0.36058	0.372161	0.00579026	0.975207	0.976865
GGB9512 SGB14909	1.75108	-0.0113344	0.1967	0.0926828	0.0806102	0.0865993		GGB6649 SGB9391	-8.89836	-3.76967	-2.40414	-3.0869	6.18621e-17	2.60263e-16
GGB9634 SGB15097	-7.85092	-1.52137	-0.9122	-1.21678	3.02521e-14	6.7719e-14		GGB4588 SGB6347	3.68553	0.525662	1.7305	1.12808	0.000272153	0.000427461
Blautia faecicola	8.01582	0.902677	1.48905	1.19587	9.42764e-15	2.17405e-14		Coriobacteriia unclassified SGB14764	3.87585	0.327538	1.00337	0.665455	0.000131354	0.000210811
GGB2983 SGB3965	5.02893	0.374209	0.854284	0.614246	7.12556e-07	1.02478e-06		GGB9512 SGB14909	0.963687	-0.249041	0.726902	0.238931	0.336003	0.374113
GGB58485 SGB80143	-0.385442	-0.211111	0.141879	-0.0346161	0.700092	0.705365		GGB9634 SGB15097	-4.92885	-1.85841	-0.797764	-1.32808	1.39118e-06	2.59305e-06
Bacteroidales bacterium	-4.80315	-0.159302	-0.0667941	-0.113048	2.12785e-06	2.94922e-06		Blautia faecicola	5.87622	1.19157	2.39174	1.79165	1.14696e-08	2.56866e-08
Ruminococcaceae unclassified SGB15257	-5.86949	-0.881037	-0.439046	-0.660042	8.4676e-09	1.34029e-08		GGB2983 SGB3965	6.13152	1.09146	2.1234	1.60743	2.82966e-09	6.74766e-09
GGB9597 SGB15022	-4.5401	-0.520761	-0.206122	-0.363442	7.21978e-06	9.68065e-06		GGB58485 SGB80143	2.56413	0.114442	0.870299	0.49237	0.0108454	0.0146178
GGB4569 SGB6310	5.01588	0.263651	0.603338	0.433495	7.59922e-07	1.08705e-06		Bacteroidales bacterium	-4.32217	-1.46404	-0.547886	-1.00596	2.12363e-05	3.58401e-05
Megamonas funiformis	4.20503	0.138982	0.382871	0.260927	3.14838e-05	4.02962e-05		Ruminococcaceae unclassified SGB15257	-0.323013	-0.420024	0.301592	-0.059216	0.746917	0.774532
Ruminococcaceae bacterium AM07 15	-2.37724	-0.534814	-0.0507436	-0.292779	0.0178578	0.0198214		GGB9597 SGB15022	-3.77787	-1.16831	-0.367961	-0.768135	0.000191827	0.000303727
Alistipes dispar	-7.50667	-1.31332	-0.768345	-1.04083	3.25735e-13	6.86095e-13		GGB4569 SGB6310	0.102232	-0.623344	0.69165	0.0341527	0.918643	0.929692
GGB3343 SGB4423	2.1212	0.00845667	0.221564	0.11501	0.0344489	0.0378443		Ruminococcaceae bacterium AM07 15	0.13696	-0.421858	0.484962	0.031552	0.891157	0.903428
GGB4750 SGB6579	-3.25213	-0.476677	-0.117576	-0.297127	0.00123116	0.00144129		Alistipes dispar	-5.94925	-2.32684	-1.17001	-1.74843	7.72002e-09	1.79019e-08
Clostridium sp AF34 13	5.52044	0.536543	1.12971	0.833129	5.70986e-08	8.62931e-08		GGB3343 SGB4423	0.580092	-0.322038	0.591208	0.134585	0.562302	0.598907
GGB4596 SGB6358	6.19833	0.431393	0.831944	0.631669	1.28696e-09	2.15838e-09		GGB4750 SGB6579	-4.76513	-2.20159	-0.914532	-1.55806	2.98404e-06	5.4247e-06
Streptococcus parasanguinis	20.3989	4.99083	6.05498	5.5229	4.73935e-66	4.78406e-65		Clostridium sp AF34 13	3.63184	0.687822	2.31521	1.50152	0.000332467	0.000520806
Roseburia SGB4958	1.69795	-0.0174742	0.239495	0.111011	0.0902053	0.096327		GGB4596 SGB6358	0.524109	-0.549741	0.948794	0.199527	0.600601	0.638546
Ruminococcus sp NSJ 71	5.84878	0.282523	0.568458	0.42549	9.50792e-09	1.4961e-08		Clostridia bacterium UC5 1 1E11	0.198841	-0.266983	0.326992	0.0300044	0.842526	0.860048
Acidaminococcus intestini	-3.44317	-0.180299	-0.04927	-0.114784	0.000628467	0.000747177		GGB9350 SGB14317	-0.18163	-0.484094	0.402294	-0.0408999	0.856	0.872291
Ruminococcaceae bacterium D5	-9.45966	-2.02466	-1.32813	-1.6764	1.70236e-19	4.7684e-19		Streptococcus parasanguinis	22.033	6.99467	8.36688	7.68077	5.69302e-64	1.59676e-62
Butyrivibrio crossotus	-0.989329	-0.154019	0.0508729	-0.0515731	0.323031	0.337543		Roseburia SGB4958	2.2075	0.0493238	0.860492	0.454908	0.0280593	0.036085
GGB9603 SGB15035	-4.26155	-0.517915	-0.190998	-0.354456	2.47213e-05	3.21016e-05		Ruminococcus sp NSJ 71	-1.26526	-1.55306	0.33761	-0.607727	0.20679	0.239291
GGB9288 SGB14243	-4.22496	-0.292288	-0.1067	-0.199494	2.89196e-05	3.71923e-05		GGB9104 SGB14037	-5.6658	-1.70643	-0.826542	-1.26649	3.51671e-08	7.50487e-08
GGB3118 SGB4130	-0.433597	-0.0966406	0.0617042	-0.0174682	0.664788	0.673601		Candidatus Protoclostridium gallicola	-8.41706	-3.20876	-1.99255	-2.60065	1.77377e-15	6.65444e-15
GGB3189 SGB4212	0.778556	-0.0747854	0.172916	0.0490655	0.436649	0.452727		Acidaminococcus intestini	-2.11926	-0.84675	-0.031304	-0.439027	0.0349153	0.0444171
Veillonella atypica	-2.52859	-0.825527	-0.103491	-0.464509	0.0117916	0.0132531		GGB9694 SGB15204	-2.34257	-0.647103	-0.0562055	-0.351654	0.0198255	0.0258918
GGB9637 SGB15111	-6.30316	-1.09826	-0.576195	-0.83723	6.9381e-10	1.20516e-09		Ruminococcaceae bacterium D5	-10.9221	-3.6449	-2.53186	-3.08838	1.68079e-23	9.70571e-23
GGB9631 SGB15085	-4.9731	-0.645821	-0.279974	-0.462898	9.37518e-07	1.33043e-06		Sutterella SGB9281	-6.18451	-1.82913	-0.945984	-1.38756	2.10485e-09	5.12296e-09
GGB9568 SGB14980	5.90736	0.521942	1.04234	0.78214	6.84476e-09	1.09312e-08		GGB9710 SGB15239	-2.68163	-0.588007	-0.0902262	-0.339117	0.0077448	0.0105108
GGB3278 SGB4328	5.43514	0.17836	0.380392	0.279376	8.97201e-08	1.34454e-07		Butyrivibrio crossotus	-0.402299	-0.725194	0.479043	-0.123076	0.687759	0.722086
GGB9590 SGB15012	-10.4905	-2.33149	-1.59578	-1.96364	3.4397e-23	1.15738e-22		GGB9603 SGB15035	-4.80622	-1.17848	-0.493716	-0.836099	2.46852e-06	4.52946e-06
GGB3486 SGB4658	1.75561	-0.0247378	0.439112	0.207187	0.0798325	0.0859364		GGB9288 SGB14243	-2.35392	-0.874858	-0.078087	-0.476473	0.0192412	0.0251846
Veillonella rogosae	-1.00684	-0.374115	0.120638	-0.126738	0.314549	0.329968		GGB3118 SGB4130	-1.85173	-0.575458	0.0175377	-0.27896	0.0650768	0.0803568
Lachnospiraceae unclassified SGB4882	0.995554	-0.125036	0.381782	0.128373	0.32	0.335029		GGB3189 SGB4212	-0.993845	-0.711683	0.234098	-0.238793	0.321124	0.358903
Pseudoruminococcus massiliensis	4.64201	0.226552	0.559209	0.392881	4.52818e-06	6.13311e-06		GGB18384 SGB72500	1.04473	-0.105537	0.344341	0.119402	0.297013	0.333857
Oscillibacter sp NSJ 62	-9.71023	-2.10576	-1.39687	-1.75132	2.26476e-20	6.51422e-20		Veillonella atypica	2.72659	0.170005	1.05232	0.611165	0.00678751	0.00925427
Phocaeicola plebeius	-4.05595	-0.357352	-0.124083	-0.240718	5.88101e-05	7.43816e-05		GGB9637 SGB15111	-4.34455	-1.21605	-0.457777	-0.836912	1.93021e-05	3.27635e-05
Dialister hominis	-0.417064	-0.0939582	0.06106	-0.0164491	0.67683	0.684506		GGB9631 SGB15085	-4.19578	-1.14686	-0.414472	-0.780667	3.61529e-05	6.00197e-05
GGB6601 SGB9333	-5.26746	-0.714422	-0.326184	-0.520303	2.1445e-07	3.16063e-07		GGB9568 SGB14980	3.16699	0.305033	1.30658	0.805808	0.0017039	0.00246585
GGB4585 SGB6340	4.10822	0.240431	0.681403	0.460917	4.73402e-05	6.04464e-05		Clostridiales Family XIII bacterium WCA MUC 591 APC 4B	2.9146	0.159175	0.821185	0.49018	0.00383795	0.00540801
GGB3733 SGB5066	-1.52579	-0.104849	0.013198	-0.0458254	0.127762	0.13562		GGB3278 SGB4328	2.6837	0.287181	1.86698	1.07708	0.00769813	0.0104716
GGB9561 SGB14972	6.11014	0.629423	1.22628	0.92785	2.15024e-09	3.5726e-09		Candidatus Neoclostridium roslinense	-7.0859	-2.41911	-1.36739	-1.89325	1.04547e-11	3.03341e-11
GGB4710 SGB6522	-2.05402	-0.317392	-0.00701167	-0.162202	0.0405486	0.0440925		Bacilli unclassified SGB6493	-2.8791	-1.15501	-0.217062	-0.686034	0.00428396	0.00599347
GGB4676 SGB6465	1.14502	-0.034557	0.131042	0.0482426	0.252805	0.266241		GGB9621 SGB15072	-2.49526	-0.695199	-0.0821004	-0.38865	0.0131405	0.0175505
GGB4651 SGB6438	3.89443	0.138515	0.420718	0.279616	0.000113288	0.000140624		GGB9590 SGB15012	-8.12289	-2.96404	-1.80783	-2.38593	1.30746e-14	4.58388e-14
Bacilli unclassified SGB6487	-0.885061	-0.0936471	0.0354892	-0.029079	0.376594	0.39198		GGB3486 SGB4658	1.97598	0.00240743	1.21321	0.60781	0.0491018	0.0616652
Bacilli unclassified SGB6473	2.8688	0.0601527	0.321811	0.190982	0.00431331	0.00494137		Lachnospiraceae unclassified SGB4882	0.967237	-0.371541	1.08962	0.35904	0.334229	0.372842
GGB9623 SGB15075	-6.56688	-1.08568	-0.585543	-0.83561	1.41441e-10	2.55645e-10		Sanguibacteroides justesenii	-4.96335	-1.1819	-0.510716	-0.846308	1.1815e-06	2.22332e-06
Clostridium innocuum	10.3938	1.70081	2.49394	2.09738	7.81634e-23	2.53439e-22		Pseudoruminococcus massiliensis	1.27461	-0.220767	1.03223	0.405734	0.203463	0.235905
GGB9237 SGB14179	-8.36205	-1.61262	-0.998876	-1.30575	7.70364e-16	1.85651e-15		Oscillibacter sp NSJ 62	-8.73657	-2.89434	-1.83005	-2.36219	1.93396e-16	7.80205e-16
Erysipelatoclostridium ramosum	8.5868	1.28191	2.04284	1.66238	1.45655e-16	3.65846e-16		Phocaeicola plebeius	-3.21251	-1.15105	-0.276475	-0.713763	0.00146344	0.00214954
Massilimicrobiota sp An134	6.03904	0.635353	1.24835	0.941849	3.23857e-09	5.29857e-09		Dialister hominis	-1.42612	-0.458449	0.0732087	-0.19262	0.154904	0.18175
Eggerthellaceae bacterium	6.13206	0.559433	1.08713	0.823281	1.89368e-09	3.15614e-09		GGB6601 SGB9333	-6.7169	-2.96975	-1.62378	-2.29676	9.74372e-11	2.66933e-10
Blautia producta	6.536	0.701577	1.30487	1.00322	1.70845e-10	3.06719e-10		GGB4585 SGB6340	0.23157	-0.676	0.856287	0.0901434	0.817035	0.836928
Clostridium scindens	6.75408	0.717261	1.30595	1.01161	4.43448e-11	8.3832e-11		GGB4700 SGB6506	-0.359301	-0.460725	0.318476	-0.0711246	0.71963	0.749502
Massilimaliae timonensis	7.69548	0.977009	1.64715	1.31208	8.93324e-14	1.97491e-13		GGB3733 SGB5066	1.85891	-0.0253909	0.889521	0.432065	0.0640496	0.0792546
Massilioclostridium coli	8.96374	1.26204	1.97082	1.61643	8.32695e-18	2.23865e-17		GGB9561 SGB14972	5.22616	0.935819	2.06647	1.50114	3.30718e-07	6.47152e-07
Clostridium spiroforme	16.0908	3.93334	5.0278	4.48057	2.20086e-46	1.50956e-45		GGB4710 SGB6522	-1.1783	-0.729205	0.183053	-0.273076	0.239641	0.275681
Faecalicatena contorta	13.1029	2.50036	3.38272	2.94154	1.78095e-33	8.21388e-33		GGB4676 SGB6465	-0.214207	-0.37587	0.302084	-0.0368931	0.830536	0.849281
Rikenellaceae bacterium	-4.64058	-0.173818	-0.0703964	-0.122107	4.55809e-06	6.15803e-06		GGB4651 SGB6438	-2.22612	-0.975151	-0.0599776	-0.517565	0.0267717	0.0345045
Ruminococcus callidus	4.48724	0.171747	0.439407	0.305577	9.16478e-06	1.21666e-05		GGB4713 SGB6526	-1.01022	-0.699086	0.224847	-0.237119	0.313231	0.350748
Eubacterium sp AF34 35BH	13.1343	2.65221	3.58554	3.11888	1.31935e-33	6.19169e-33		Bacilli unclassified SGB6487	-2.31056	-1.28453	-0.102797	-0.693663	0.0215563	0.0279663
Senegalimassilia faecalis	3.90431	0.152867	0.462722	0.307795	0.000108904	0.000135813		Bacilli unclassified SGB6473	-0.455306	-0.690356	0.430955	-0.129701	0.649229	0.684071
GGB35068 SGB47850	10.3366	1.69547	2.49151	2.09349	1.26705e-22	4.01048e-22		Candidatus Pseudolachnospira avium	-0.684687	-0.44156	0.21363	-0.113965	0.494086	0.532998
Blautia schinkii	8.902	1.39266	2.18176	1.78721	1.33829e-17	3.4926e-17		GGB9623 SGB15075	-5.64421	-1.60596	-0.775531	-1.19075	3.93839e-08	8.37441e-08
Alistipes timonensis	-5.12915	-0.736515	-0.328468	-0.532492	4.32658e-07	6.34169e-07		Clostridium innocuum	7.59161	1.61171	2.73988	2.17579	4.31694e-13	1.35249e-12
Mediterraneibacter butyricigenes	38.2671	8.52243	9.44516	8.98379	7.13053e-144	6.35805e-142		GGB9237 SGB14179	-5.57847	-2.00398	-0.958709	-1.48135	5.5489e-08	1.15897e-07
Phocaeicola coprophilus	-2.9515	-0.179347	-0.0359762	-0.107662	0.00332686	0.00384421		Erysipelatoclostridium ramosum	3.9209	0.473168	1.42696	0.950065	0.000110073	0.000177625
Lactobacillus delbrueckii	-4.00377	-0.953042	-0.325484	-0.639263	7.28608e-05	9.15036e-05		Bifidobacterium dentium	2.89349	0.213484	1.12162	0.667552	0.00409776	0.00576033
Clostridiales bacterium UBA1390	3.10112	0.137761	0.614447	0.376104	0.00204852	0.00239292		Massilimicrobiota sp An134	4.63443	0.53245	1.31852	0.925485	5.40838e-06	9.62397e-06
GGB3532 SGB4720	-5.27877	-0.713605	-0.326416	-0.520011	2.02361e-07	2.9907e-07		Eggerthellaceae bacterium	6.35342	1.12043	2.12616	1.6233	8.09676e-10	2.0556e-09
Monoglobus pectinilyticus	8.95071	1.44514	2.25826	1.8517	9.20564e-18	2.46251e-17		Clostridia bacterium 12CBH8	2.45713	0.100266	0.907401	0.503833	0.0145885	0.0193093
GGB3491 SGB4665	6.01282	0.645879	1.27307	0.959472	3.76303e-09	6.11921e-09		Clostridium scindens	5.83366	0.93981	1.89683	1.41832	1.4422e-08	3.18148e-08
Clostridium saccharogumia	7.19019	0.877247	1.53715	1.2072	2.69849e-12	5.40709e-12		Massilimaliae timonensis	7.80962	1.37475	2.30113	1.83794	1.0464e-13	3.44318e-13
Lachnospira SGB5076	4.32404	0.250372	0.667565	0.458968	1.88635e-05	2.46747e-05		Massilioclostridium coli	14.7271	3.91945	5.12864	4.52405	4.56713e-37	4.71936e-36
Candidatus Alangreenwoodia gallinarii	3.96543	0.13636	0.404311	0.270335	8.51554e-05	0.000106694		Clostridium spiroforme	11.175	3.20149	4.57027	3.88588	2.31243e-24	1.36202e-23
Clostridia unclassified SGB6376	5.33626	0.440926	0.955022	0.697974	1.50393e-07	2.22882e-07		Faecalicatena contorta	13.4297	3.48315	4.67939	4.08127	2.5123e-32	2.17609e-31
Clostridia unclassified SGB14951	-4.92098	-0.703342	-0.301894	-0.502618	1.20849e-06	1.70825e-06		Prevotella SGB1680	-3.71282	-1.2949	-0.397673	-0.846285	0.000245599	0.000387823
GGB45620 SGB63333	-3.63625	-0.539616	-0.160978	-0.350297	0.00030847	0.000374221		Rikenellaceae bacterium	-5.25618	-1.42792	-0.649893	-1.03891	2.85045e-07	5.61511e-07
Lachnospiraceae bacterium NSJ 46	10.5018	1.7605	2.57107	2.16579	3.12411e-23	1.05785e-22		Ruminococcus callidus	-0.390975	-1.0781	0.720755	-0.178672	0.696102	0.729544
Lachnospiraceae bacterium OF09 6	13.9927	3.08232	4.08959	3.58596	3.22158e-37	1.67335e-36		Eubacterium sp AF34 35BH	10.697	3.25331	4.7204	3.98686	9.68158e-23	5.28005e-22
GGB9620 SGB15068	-6.22619	-1.0418	-0.54192	-0.791862	1.09295e-09	1.85628e-09		Senegalimassilia faecalis	-0.736354	-0.460526	0.209752	-0.125387	0.462109	0.503109
GGB3005 SGB3996	5.94897	0.572209	1.13676	0.854486	5.41123e-09	8.69372e-09		GGB35068 SGB47850	10.5373	2.66549	3.8899	3.2777	3.32105e-22	1.77827e-21
Romboutsia timonensis	41.474	9.99313	10.9873	10.4902	3.55821e-156	6.34547e-154		Blautia schinkii	8.20862	1.99126	3.24729	2.61928	7.33664e-15	2.66858e-14
Clostridium disporicum	11.2747	2.27674	3.23797	2.75735	3.76486e-26	1.39875e-25		GGB1681 SGB2313	-7.93526	-2.531	-1.525	-2.028	4.57143e-14	1.54745e-13
Turicibacter sanguinis	16.6173	4.14073	5.25149	4.69611	9.65063e-49	6.97714e-48		GGB9540 SGB14943	-6.4608	-1.79077	-0.954484	-1.37263	4.36908e-10	1.13365e-09
Faecalibacillus faecis	14.4594	3.28541	4.31895	3.80218	3.21369e-39	1.79096e-38		Alistipes sp An31A	-7.07244	-2.07163	-1.16963	-1.62063	1.13574e-11	3.27917e-11
Parasutterella SGB9260	-6.45864	-1.05094	-0.560589	-0.805767	2.73366e-10	4.89133e-10		Alistipes timonensis	-5.33574	-1.45745	-0.671983	-1.06472	1.91624e-07	3.8653e-07
Intestinibacter SGB6139	14.376	3.29381	4.33695	3.81538	7.34854e-39	3.97118e-38		Mediterraneibacter butyricigenes	37.6359	9.45862	10.5025	9.98054	7.93153e-114	1.16792e-111
Collinsella massiliensis	2.4252	0.0368526	0.351756	0.194304	0.0156907	0.0174886		Phocaeicola coprophilus	-2.63937	-0.775435	-0.112965	-0.4442	0.00875366	0.0118527
Clostridium sp Marseille P3244	5.80532	0.714576	1.44597	1.08027	1.21127e-08	1.89482e-08		Lactobacillus delbrueckii	3.99184	0.732923	2.15854	1.44573	8.30619e-05	0.000134405
Intestinibacillus sp Marseille P6563	-2.10997	-0.318922	-0.0113272	-0.165125	0.0354104	0.0387414		Clostridiales bacterium UBA1390	8.07437	1.68722	2.77487	2.23105	1.81023e-14	6.30903e-14
Candidatus Pseudoruminococcus merdavium	5.71893	0.466782	0.955543	0.711162	1.95144e-08	3.03494e-08		GGB3532 SGB4720	-4.21503	-0.971915	-0.35318	-0.662548	3.33655e-05	5.56723e-05
GGB9176 SGB14114	-6.10858	-0.948082	-0.486541	-0.717312	2.1698e-09	3.59393e-09		Monoglobus pectinilyticus	7.69688	1.94006	3.27311	2.60658	2.18445e-13	7.06947e-13
Lachnospira SGB5077	4.42138	0.313277	0.814597	0.563937	1.22972e-05	1.61647e-05		Olsenella provencensis	3.48576	0.245657	0.88283	0.564243	0.000566382	0.000873296
Roseburia sp AM59 24XD	-3.25929	-0.328476	-0.0813604	-0.204918	0.00120122	0.00140933		GGB3491 SGB4665	5.8501	1.05881	2.13243	1.59562	1.32032e-08	2.93459e-08
Dielma fastidiosa	-3.27381	-0.523088	-0.130655	-0.326871	0.00114253	0.00134342		GGB5980 SGB8599	-4.43079	-1.74428	-0.671289	-1.20778	1.33096e-05	2.29221e-05
GGB45491 SGB63163	3.44003	0.169186	0.620079	0.394632	0.000635628	0.000754015		Clostridium saccharogumia	5.331	0.756055	1.64104	1.19855	1.96239e-07	3.94488e-07
Clostridium SGB6179	12.2097	2.58887	3.58213	3.0855	7.89206e-30	3.32461e-29		Clostridia unclassified SGB6307	-1.86614	-0.943762	0.0251079	-0.459327	0.0630273	0.0781539
Merdimonas faecis	6.62526	0.687142	1.2667	0.976923	9.87763e-11	1.81599e-10		Lachnospira SGB5076	-0.843322	-0.7495	0.299863	-0.224818	0.399741	0.440088
Candidatus Neoanaerotignum tabaqchaliae	-2.15471	-0.293382	-0.0134934	-0.153438	0.031712	0.0349093		Candidatus Alangreenwoodia gallinarii	0.73862	-0.203495	0.447988	0.122246	0.460733	0.502541
Clostridia unclassified SGB71281	-1.15643	-0.305806	0.0792324	-0.113287	0.248118	0.26182		Clostridia unclassified SGB6376	1.92217	-0.012675	1.07254	0.52993	0.05556	0.0693323
Faecalitalea cylindroides	7.52608	1.01624	1.73453	1.37539	2.85497e-13	6.06114e-13		Clostridia unclassified SGB14951	-1.45109	-0.586621	0.0887093	-0.248956	0.147832	0.173798
GGB2980 SGB3962	12.0074	2.31832	3.2257	2.77201	5.07969e-29	2.04333e-28		GGB45620 SGB63333	-3.31677	-1.2868	-0.328368	-0.807582	0.00102623	0.00153803
GGB3111 SGB4123	1.47788	-0.0276515	0.195359	0.0838537	0.140136	0.148461		Lachnospiraceae bacterium NSJ 46	12.013	3.3383	4.64649	3.99239	2.86754e-27	1.89773e-26
Isoptericola variabilis	6.63934	0.858424	1.58027	1.21935	9.05527e-11	1.67054e-10		Lachnospiraceae bacterium OF09 6	12.6848	3.77523	5.1619	4.46856	1.19779e-29	9.04488e-29
Streptococcus mitis	0.189572	-0.2338	0.283721	0.0249609	0.84973	0.852918		Trueperella pyogenes	5.93852	0.84046	1.67371	1.25708	8.18434e-09	1.86844e-08
Parabacteroides johnsonii	-5.35878	-0.732468	-0.339387	-0.535928	1.33791e-07	1.99383e-07		GGB3005 SGB3996	8.50821	2.03218	3.2553	2.64374	9.47194e-16	3.71932e-15
Intestinimonas timonensis	-5.61955	-0.879543	-0.423761	-0.651652	3.35343e-08	5.14064e-08		Romboutsia timonensis	34.7971	10.7817	12.0745	11.4281	1.03246e-105	1.01353e-103
Streptococcus sanguinis	6.28842	0.627559	1.19811	0.912833	7.57139e-10	1.30667e-09		Clostridium disporicum	14.0164	4.61468	6.12235	5.36851	1.84623e-34	1.69911e-33
GGB4569 SGB6312	3.60582	0.0769337	0.261248	0.169091	0.000345824	0.000418588		Turicibacter sanguinis	16.5719	5.84802	7.42431	6.63616	6.73403e-44	8.43903e-43
Candidatus Geddesella stercoravicola	-4.80154	-0.84013	-0.352144	-0.596137	2.14416e-06	2.96415e-06		Faecalibacillus faecis	10.6335	3.26696	4.75099	4.00898	1.58161e-22	8.54652e-22
Lachnospiraceae bacterium NSJ 29	19.6594	4.54404	5.55342	5.04873	1.23553e-62	1.13967e-61		Parasutterella SGB9260	-5.49994	-1.68478	-0.796764	-1.24077	8.32368e-08	1.72023e-07
Blautia caecimuris	7.89495	1.09092	1.81402	1.45247	2.2197e-14	5.05336e-14		Bacilli unclassified SGB6540	1.01417	-0.24509	0.766194	0.260552	0.311346	0.3493
GGB9361 SGB14336	7.666	1.04955	1.77317	1.41136	1.095e-13	2.39112e-13		Intestinibacter SGB6139	14.5828	4.99456	6.55307	5.77381	1.55119e-36	1.52275e-35
Massilimaliae massiliensis	6.40275	0.644107	1.21461	0.92936	3.82871e-10	6.76027e-10		Collinsella massiliensis	4.75539	0.523014	1.26165	0.89233	3.12067e-06	5.63009e-06
GGB49418 SGB69331	6.26528	0.61827	1.1834	0.900834	8.68173e-10	1.48394e-09		Clostridium sp Marseille P3244	12.0956	2.85182	3.96026	3.40604	1.46909e-27	1.00616e-26
GGB4456 SGB6141	12.0759	2.45376	3.40765	2.93071	2.70909e-29	1.10638e-28		Candidatus Gallimonas intestinalis	-6.71127	-2.12545	-1.16151	-1.64348	1.0075e-10	2.74731e-10
Catenibacillus scindens	11.3595	2.04505	2.90068	2.47286	1.77221e-26	6.63031e-26		Candidatus Pseudoruminococcus merdavium	4.98469	0.514875	1.18674	0.850806	1.06744e-06	2.01513e-06
Mediterraneibacter massiliensis	9.06138	1.31642	2.04556	1.68099	3.91428e-18	1.06302e-17		Prevotella marseillensis	-2.33415	-0.699541	-0.0595099	-0.379525	0.0202686	0.026412
GGB41458 SGB58520	6.39397	0.681894	1.28707	0.98448	4.03586e-10	7.10259e-10		GGB9176 SGB14114	-7.89505	-3.64107	-2.18795	-2.91451	5.9639e-14	1.9846e-13
Actinomyces sp ICM47	7.95519	1.07084	1.77349	1.42216	1.45035e-14	3.31597e-14		GGB4549 SGB6271	0.370021	-0.28541	0.417575	0.0660823	0.711636	0.7445
Mogibacterium diversum	7.69171	0.886285	1.4946	1.19044	9.16901e-14	2.01869e-13		Lachnospira SGB5077	2.96129	0.296492	1.47163	0.884061	0.00331596	0.00471763
								Roseburia sp AM59 24XD	-1.12658	-0.822424	0.223647	-0.299389	0.260848	0.296601
								GGB9532 SGB14933	-5.8011	-1.66014	-0.819031	-1.23959	1.717e-08	3.75953e-08
								Bacteroides pectinophilus	0.0228948	-0.353845	0.362174	0.0041646	0.98175	0.98175
								Candidatus Gallimonas merdae	-7.06012	-2.25095	-1.26954	-1.76024	1.22509e-11	3.51989e-11
								GGB45491 SGB63163	5.85486	0.960727	1.93371	1.44722	1.28691e-08	2.87119e-08
								Prevotella sp P4 51	-3.26159	-0.497388	-0.123016	-0.310202	0.00123969	0.00183462
								Clostridium SGB6179	9.76162	3.13999	4.72592	3.93295	1.17431e-19	5.6694e-19
								GGB3433 SGB4573	4.12463	0.433246	1.22406	0.828654	4.85062e-05	7.93615e-05
								Merdimonas faecis	6.21227	1.21489	2.34166	1.77827	1.80131e-09	4.43922e-09
								GGB9695 SGB15210	-3.48325	-0.797008	-0.221512	-0.50926	0.000571501	0.000878888
								Clostridia unclassified SGB71281	0.0749116	-0.295541	0.318929	0.011694	0.940337	0.945151
								GGB9730 SGB15290	-1.54071	-0.539543	0.0657263	-0.236908	0.124475	0.148413
								Prevotella lascolaii	-2.52298	-0.409487	-0.0505872	-0.230037	0.0121696	0.0163278
								Faecalitalea cylindroides	7.86231	1.81788	3.03192	2.4249	7.40118e-14	2.44904e-13
								Enorma SGB14753	2.47074	0.0632921	0.559001	0.311147	0.0140565	0.0186891
								GGB2980 SGB3962	15.0002	4.44609	5.78901	5.11755	4.49791e-38	4.73084e-37
								GGB3111 SGB4123	-0.1465	-0.535167	0.461015	-0.0370756	0.883628	0.89734
								Isoptericola variabilis	10.732	2.66677	3.86455	3.26566	7.38081e-23	4.0743e-22
								Actinomyces SGB17168	5.94785	1.02785	2.0445	1.53617	7.77901e-09	1.79407e-08
								Streptococcus mitis	5.63106	0.822368	1.70611	1.26424	4.21897e-08	8.93875e-08
								GGB8965 SGB13825	6.77094	1.27916	2.32754	1.80335	7.06285e-11	1.96227e-10
								Parabacteroides johnsonii	-4.30377	-1.1197	-0.41697	-0.768337	2.29641e-05	3.86144e-05
								Intestinimonas timonensis	-3.53785	-0.952887	-0.271658	-0.612273	0.000469327	0.000729377
								Enorma massiliensis	1.65889	-0.0422864	0.495949	0.226831	0.0982144	0.118542
								Streptococcus sanguinis	8.83607	1.91437	3.01159	2.46298	9.60764e-17	3.95727e-16
								GGB4569 SGB6312	1.26054	-0.172274	0.786061	0.306893	0.208483	0.240777
								Actinomyces graevenitzii	5.66922	0.850759	1.75559	1.30317	3.45407e-08	7.42498e-08
								Lachnospiraceae bacterium NSJ 29	25.2438	6.94821	8.12326	7.53573	2.82939e-75	1.11101e-73
								Negativibacillus massiliensis	1.29988	-0.123642	0.604649	0.240503	0.19467	0.226155
								Blautia caecimuris	5.20726	0.782661	1.73378	1.25822	3.63048e-07	7.08063e-07
								Actinomyces oris	9.21258	2.00927	3.10102	2.55515	6.54634e-18	2.98899e-17
								GGB9361 SGB14336	9.23916	2.33444	3.59824	2.96634	5.40328e-18	2.48635e-17
								Massilimaliae massiliensis	9.27473	1.84807	2.84368	2.34588	4.17759e-18	1.93748e-17
								GGB49418 SGB69331	7.62592	1.46	2.47578	1.96789	3.45977e-13	1.1075e-12
								Streptococcus infantis	5.0983	0.623222	1.40695	1.01509	6.18351e-07	1.18635e-06
								GGB4456 SGB6141	13.3708	4.3432	5.84251	5.09285	4.102e-32	3.40293e-31
								Streptococcus gordonii	6.47289	1.10461	2.06984	1.58723	4.07397e-10	1.06176e-09
								Catenibacillus scindens	10.7317	2.49088	3.60971	3.05029	7.40154e-23	4.0743e-22
								Mediterraneibacter massiliensis	9.4648	2.08163	3.17463	2.62813	1.04758e-18	4.97601e-18
								GGB1680 SGB2312	-4.75503	-1.16075	-0.481152	-0.820951	3.1257e-06	5.63009e-06
								GGB41458 SGB58520	7.10629	1.43229	2.52956	1.98093	9.21969e-12	2.70169e-11
								GGB1387 SGB1895	-1.68573	-0.356738	0.0275735	-0.164582	0.0929198	0.112845
								GGB3490 SGB4664	-1.04683	-0.692746	0.211691	-0.240528	0.296048	0.333408
								Streptococcus oralis	5.1337	0.657726	1.4756	1.06666	5.20604e-07	1.00536e-06
								GGB42389 SGB59559	5.54711	0.69247	1.45408	1.07328	6.52776e-08	1.3586e-07
								Actinomyces sp ICM47	14.5218	4.08394	5.36449	4.72421	2.59883e-36	2.50936e-35
								Leuconostoc mesenteroides	8.15886	1.81113	2.96272	2.38692	1.02648e-14	3.68655e-14
								Blautia hydrogenotrophica	6.24753	1.0694	2.05307	1.56123	1.4769e-09	3.67045e-09
								Streptococcus mutans	8.2653	1.71976	2.79476	2.25726	4.99733e-15	1.83964e-14
								Latilactobacillus sakei	6.47304	1.15253	2.15958	1.65605	4.07046e-10	1.06176e-09
								Mogibacterium diversum	15.4178	4.26629	5.5149	4.8906	1.28766e-39	1.431e-38
								Streptococcus anginosus	6.24322	1.02056	1.96025	1.49041	1.51326e-09	3.74501e-09
								Actinomyces naeslundii	5.30336	0.652017	1.42154	1.03678	2.25357e-07	4.4843e-07
								Actinomyces sp oral taxon 448	5.27022	0.638872	1.40045	1.01966	2.65839e-07	5.25433e-07

## Sheet: Table S6
Table S6: Correlation analysis of species abundances between paired samples from the 500FG and LLD cohorts
500FG Cohort						LLD Cohort
Species	statistic	estimate	p-value	FDR Adjusted p-value		Species	statistic	estimate	p-value	FDR Adjusted p-value
Clostridia bacterium	34.3833	0.850798	4.17155e-128	9.9571e-128		Clostridia bacterium	10.9797	0.541883	1.1014e-23	4.32693e-23
GGB9636 SGB15107	51.8407	0.925364	4.1251e-192	2.14827e-191		Rikenellaceae unclassified SGB2230	18.8522	0.742072	2.63411e-52	5.79503e-51
GGB9291 SGB14248	36.8374	0.866344	4.52303e-138	1.20916e-137		GGB9636 SGB15107	14.5374	0.649266	2.42599e-36	1.80922e-35
GGB1495 SGB2071	92.4894	0.974638	2.30814e-295	6.17043e-294		GGB9291 SGB14248	6.18955	0.341599	2.05425e-09	3.4631e-09
Ruminococcaceae bacterium	34.5686	0.852057	7.18454e-129	1.73554e-128		Prevotella copri clade B	15.3414	0.669326	2.65708e-39	2.54156e-38
GGB6612 SGB9346	43.8016	0.899817	1.40866e-164	5.08894e-164		GGB1495 SGB2071	24.8291	0.824671	9.63761e-74	2.12027e-71
Faecalibacterium prausnitzii	14.6397	0.567565	5.52193e-40	7.00725e-40		Ruminococcaceae bacterium	10.549	0.526608	3.10911e-22	1.14001e-21
Ruminococcaceae unclassified SGB4191	49.8278	0.919932	1.66624e-185	8.24894e-185		GGB6612 SGB9346	8.16076	0.432157	1.02384e-14	2.42199e-14
Alistipes inops	57.0902	0.937255	1.65116e-208	1.05098e-207		Faecalibacterium prausnitzii	5.62612	0.3137	4.34128e-08	6.67889e-08
GGB3256 SGB4303	109.039	0.981557	0	0		Ruminococcaceae unclassified SGB4191	5.21055	0.292584	3.57956e-07	5.18094e-07
Alistipes communis	36.6957	0.86551	1.66646e-137	4.39639e-137		Alphaproteobacteria bacterium	12.449	0.590154	8.61626e-29	4.30813e-28
GGB9712 SGB15244	56.6361	0.936339	3.89895e-207	2.44294e-206		Alistipes inops	12.5532	0.593359	3.67655e-29	1.88103e-28
Desulfovibrio piger	70.1894	0.957148	7.30419e-245	7.70785e-244		GGB3256 SGB4303	7.57379	0.40637	4.8804e-13	1.03239e-12
Sutterella wadsworthensis	38.2184	0.874115	1.5564e-143	4.49006e-143		Alistipes communis	6.85748	0.373537	4.22666e-11	7.91375e-11
Alistipes shahii	46.1946	0.908586	4.21764e-173	1.72579e-172		GGB9712 SGB15244	20.4711	0.768773	3.03157e-58	1.33389e-56
Akkermansia muciniphila	55.7802	0.934559	1.59199e-204	9.67257e-204		Desulfovibrio piger	16.8378	0.703095	7.60455e-45	9.29445e-44
Bifidobacterium adolescentis	71.4414	0.958546	4.84888e-248	5.55543e-247		Sutterella wadsworthensis	8.10422	0.429717	1.49699e-14	3.5036e-14
Collinsella aerofaciens	45.4049	0.905817	2.54695e-170	9.91578e-170		Alistipes shahii	10.5552	0.52683	2.96508e-22	1.09633e-21
Oscillibacter sp ER4	59.4304	0.941684	1.86548e-215	1.33581e-214		Akkermansia muciniphila	6.96274	0.378455	2.23532e-11	4.25775e-11
Sutterella seckii	25.1227	0.763699	9.46594e-88	1.74121e-87		Bifidobacterium adolescentis	10.4247	0.522102	8.06619e-22	2.8393e-21
Paraprevotella clara	81.7609	0.967883	1.42442e-272	2.28478e-271		Collinsella aerofaciens	11.7316	0.567314	2.85825e-26	1.27033e-25
Lentisphaeria bacterium	11.0016	0.459986	4.22949e-25	4.85968e-25		Oscillibacter sp ER4	8.3017	0.438197	3.94477e-15	9.58951e-15
Alistipes senegalensis	34.1595	0.849258	3.5086e-127	8.22777e-127		GGB4266 SGB5809	17.8333	0.723221	1.54373e-48	2.71696e-47
Bacilli bacterium	40.8743	0.887376	9.45091e-154	2.98411e-153		Opitutales bacterium	7.74638	0.414058	1.59614e-13	3.47674e-13
Ruminococcaceae unclassified SGB15236	47.7414	0.913681	1.84967e-178	7.97546e-178		Paraprevotella clara	16.8838	0.704064	5.13326e-45	6.64304e-44
Faecalibacterium SGB15346	48.3819	0.915672	1.20883e-180	5.57174e-180		GGB9636 SGB15108	21.8264	0.788419	3.75819e-63	2.36229e-61
Alistipes onderdonkii	38.5847	0.87607	5.75955e-145	1.7108e-144		Lentisphaeria bacterium	4.05159	0.231457	6.53745e-05	8.1951e-05
GGB9758 SGB15368	84.3161	0.969714	3.12968e-278	5.45653e-277		Alistipes senegalensis	9.68405	0.494328	2.12566e-19	6.40609e-19
Fusicatenibacter saccharivorans	22.1104	0.721212	6.39097e-74	1.06782e-73		Bacilli bacterium	7.49157	0.402677	8.26467e-13	1.72344e-12
Alistipes putredinis	65.8209	0.951691	2.1503e-233	2.00528e-232		Ruminococcaceae unclassified SGB15236	14.265	0.642145	2.41483e-35	1.68655e-34
GGB9634 SGB15093	43.1061	0.897044	4.79292e-162	1.6427e-161		Faecalibacterium SGB15346	8.73832	0.456536	1.93534e-16	5.03875e-16
GGB9635 SGB15106	86.3337	0.971053	1.35962e-282	2.72604e-281		Alistipes onderdonkii	9.89078	0.50224	4.5737e-20	1.44779e-19
GGB9635 SGB15101	42.0179	0.892483	4.92567e-158	1.63239e-157		GGB9758 SGB15368	15.2134	0.666224	7.89241e-39	7.38864e-38
Prevotella copri clade A	125.977	0.986087	0	0		Fusicatenibacter saccharivorans	1.44387	0.0844838	0.149855	0.158121
Victivallis vadensis	6.57518	0.295762	1.34703e-10	1.39576e-10		Alistipes putredinis	12.6619	0.596674	1.50825e-29	7.90035e-29
Clostridiales unclassified SGB15145	12.2286	0.499008	6.75029e-30	7.98485e-30		GGB9634 SGB15093	13.9472	0.63362	3.49438e-34	2.19647e-33
Clostridia unclassified SGB4367	96.1695	0.976475	1.22749e-302	3.78633e-301		GGB9551 SGB14958	10.9468	0.540736	1.42392e-23	5.52125e-23
Lachnospiraceae bacterium	12.5801	0.509664	2.56187e-31	3.05747e-31		GGB9635 SGB15106	17.0485	0.707502	1.25694e-45	1.78405e-44
GGB9677 SGB15180	86.578	0.971209	4.087e-283	8.62572e-282		GGB9635 SGB15101	11.8565	0.571387	1.04949e-26	4.76058e-26
GGB9705 SGB15224	45.0068	0.904376	6.6025e-169	2.52153e-168		Prevotella copri clade A	15.0335	0.66181	3.6341e-38	3.07501e-37
Acholeplasmatales unclassified SGB6584	34.2411	0.849822	1.6129e-127	3.80455e-127		Victivallis vadensis	1.08287	0.0634602	0.279766	0.28896
GGB9632 SGB15089	29.8224	0.814572	9.78284e-109	2.0326e-108		Clostridiales unclassified SGB15145	3.87873	0.222079	0.000129976	0.000159748
Gemmiger formicilis	47.8044	0.91388	1.12569e-178	5.01559e-178		Clostridia unclassified SGB4367	9.80853	0.499107	8.44379e-20	2.65376e-19
Clostridium sp AF34 10BH	35.6795	0.859304	2.07167e-133	5.19213e-133		Lachnospiraceae bacterium	3.53097	0.203028	0.00048143	0.000577192
GGB9615 SGB15053	43.4455	0.898411	2.76526e-163	9.64236e-163		GGB9677 SGB15180	17.1882	0.710381	3.80953e-46	5.77998e-45
Phocaeicola vulgatus	47.3484	0.912426	4.14248e-177	1.76716e-176		GGB9705 SGB15224	12.6386	0.595965	1.82643e-29	9.45444e-29
GGB9615 SGB15051	30.8773	0.823935	2.60164e-113	5.54924e-113		Acholeplasmatales unclassified SGB6584	10.7261	0.532952	7.92553e-23	3.00624e-22
GGB9618 SGB15064	26.2242	0.777134	9.53131e-93	1.8114e-92		GGB9632 SGB15089	7.45021	0.400812	1.07568e-12	2.23255e-12
Ruminococcaceae unclassified SGB15233	47.743	0.913686	1.82631e-178	7.96034e-178		Gemmiger formicilis	7.24701	0.391576	3.87346e-12	7.71187e-12
Roseburia hominis	34.5576	0.851983	7.97051e-129	1.91388e-128		Clostridium sp AF34 10BH	3.1321	0.180889	0.00191301	0.00221507
GGB9347 SGB14313	78.0037	0.96488	5.75889e-264	8.24755e-263		GGB9615 SGB15053	8.35011	0.440258	2.83634e-15	6.93328e-15
GGB9614 SGB15049	15.3416	0.585589	4.77444e-43	6.2567e-43		Phocaeicola vulgatus	9.90303	0.502705	4.17359e-20	1.33071e-19
GGB9707 SGB15229	37.1386	0.868095	2.85172e-139	7.72663e-139		GGB9615 SGB15051	10.5033	0.524954	4.41879e-22	1.60683e-21
GGB9059 SGB13976	34.137	0.849102	4.34613e-127	1.01325e-126		GGB9618 SGB15064	11.5548	0.561473	1.17458e-25	4.96938e-25
Eubacterium rectale	32.1639	0.834507	8.14716e-119	1.78525e-118		Ruminococcaceae unclassified SGB15233	13.6927	0.626624	2.94418e-33	1.75059e-32
Pseudoflavonifractor SGB15156	16.5116	0.613805	3.02277e-48	4.19423e-48		Roseburia hominis	6.04476	0.334512	4.59147e-09	7.62357e-09
Bifidobacterium longum	40.9821	0.887871	3.70488e-154	1.17909e-153		GGB9347 SGB14313	11.401	0.556323	3.9898e-25	1.67191e-24
Dysosmobacter welbionis	18.4229	0.655289	6.44231e-57	9.49766e-57		GGB9614 SGB15049	4.52744	0.256935	8.72616e-06	1.14955e-05
GGB1662 SGB2276	44.4956	0.902479	4.43449e-167	1.64651e-166		GGB9707 SGB15229	11.9741	0.575188	4.06787e-27	1.90411e-26
Clostridia unclassified SGB3983	44.9086	0.904016	1.47799e-168	5.53902e-168		GGB9059 SGB13976	7.92606	0.421968	4.90386e-14	1.1238e-13
GGB9621 SGB15073	20.1792	0.688825	5.34834e-65	8.31273e-65		Eubacterium rectale	5.84214	0.324498	1.38239e-08	2.19585e-08
GGB9602 SGB15031	61.8277	0.945764	2.34417e-222	1.80771e-221		Pseudoflavonifractor SGB15156	7.88446	0.420145	6.45451e-14	1.4564e-13
Ruminococcaceae unclassified SGB15234	37.8082	0.871875	6.36785e-142	1.811e-141		Bifidobacterium longum	8.8067	0.459357	1.19753e-16	3.15516e-16
Ruminococcaceae unclassified SGB15260	58.3354	0.93967	3.12449e-212	2.0882e-211		Dysosmobacter welbionis	7.14814	0.387039	7.1641e-12	1.40723e-11
Bacilli unclassified SGB6422	42.0433	0.892593	3.96408e-158	1.32467e-157		GGB1662 SGB2276	15.6293	0.676172	2.29228e-40	2.29228e-39
GGB9705 SGB15225	32.0912	0.833933	1.66013e-118	3.61799e-118		Clostridia unclassified SGB3983	14.9376	0.659426	8.2004e-38	6.75133e-37
Clostridium phoceensis	17.3166	0.631948	7.08384e-52	1.0109e-51		GGB9621 SGB15073	10.5992	0.528416	2.11202e-22	7.87533e-22
GGB9691 SGB15198	76.5123	0.963572	1.88972e-260	2.52592e-259		Acidaminococcaceae unclassified SGB5785	22.9424	0.802971	3.89103e-67	4.28014e-65
Bacteroides uniformis	39.7316	0.881923	2.11127e-149	6.46273e-149		GGB9602 SGB15031	12.0067	0.576232	3.12834e-27	1.49616e-26
Bacilli unclassified SGB6478	54.5644	0.931905	9.17224e-201	5.25439e-200		Ruminococcaceae unclassified SGB15234	11.6634	0.565072	4.93328e-26	2.17064e-25
GGB38171 SGB72433	45.3935	0.905776	2.79693e-170	1.07843e-169		Ruminococcaceae unclassified SGB15260	17.9656	0.725764	4.99546e-49	9.99092e-48
GGB9618 SGB15065	27.2214	0.788445	3.11546e-97	6.09415e-97		GGB9705 SGB15225	9.97699	0.505503	2.39888e-20	7.76109e-20
Parabacteroides merdae	75.5563	0.962696	3.64126e-258	4.71015e-257		Clostridium phoceensis	6.65636	0.364053	1.40134e-10	2.51669e-10
GGB9699 SGB15216	25.0163	0.762346	2.88926e-87	5.29038e-87		GGB9691 SGB15198	21.5935	0.785203	2.59049e-62	1.42477e-60
GGB9709 SGB15238	25.625	0.769954	4.92219e-90	9.18045e-90		Bacteroides uniformis	9.06757	0.469992	1.88279e-17	5.24322e-17
Bilophila wadsworthia	23.9969	0.748862	1.32182e-82	2.34536e-82		Bacilli unclassified SGB6478	4.80554	0.271585	2.48018e-06	3.39962e-06
Candidatus Cibiobacter qucibialis	46.2851	0.908895	2.03485e-173	8.41213e-173		GGB38171 SGB72433	19.7831	0.757884	9.9235e-56	3.11882e-54
GGB4599 SGB6362	58.4582	0.939901	1.35169e-212	9.34529e-212		GGB9618 SGB15065	10.0289	0.507456	1.62478e-20	5.33509e-20
Collinsella bouchesdurhonensis	49.1282	0.917911	3.64127e-183	1.73827e-182		Parabacteroides merdae	12.7595	0.599622	6.77069e-30	3.63305e-29
Firmicutes bacterium AF16 15	52.4299	0.926854	5.20196e-194	2.8189e-193		GGB9699 SGB15216	5.67129	0.315968	3.42653e-08	5.34636e-08
Intestinimonas massiliensis	15.8104	0.597165	4.05885e-45	5.49864e-45		GGB9709 SGB15238	10.0569	0.508506	1.31633e-20	4.42125e-20
Bacteroides caccae	58.3922	0.939777	2.1205e-212	1.44122e-211		Bilophila wadsworthia	5.57997	0.311377	5.52052e-08	8.43414e-08
Candidatus Borkfalkia ceftriaxoniphila	9.56118	0.41053	7.61138e-20	8.45474e-20		Candidatus Cibiobacter qucibialis	10.0753	0.509196	1.14582e-20	3.87814e-20
Peptococcaceae bacterium	17.8327	0.643061	3.19765e-54	4.64586e-54		GGB4599 SGB6362	3.76593	0.215926	0.000200903	0.000243518
Clostridium sp AF36 4	48.6151	0.916381	1.95766e-181	9.23554e-181		Collinsella bouchesdurhonensis	16.0278	0.685367	7.67555e-42	8.23718e-41
Alistipes indistinctus	27.1232	0.787366	8.57578e-97	1.66936e-96		Firmicutes bacterium AF16 15	6.19505	0.341867	1.99187e-09	3.37087e-09
Dorea longicatena	11.8705	0.487914	1.80482e-28	2.09777e-28		Intestinimonas massiliensis	8.60062	0.450813	5.05582e-16	1.28587e-15
GGB9778 SGB15398	36.1829	0.862427	1.9091e-135	4.97109e-135		Clostridia unclassified SGB13972	6.68801	0.365553	1.16234e-10	2.12212e-10
Slackia isoflavoniconvertens	41.1347	0.888568	9.86582e-155	3.16496e-154		Bacteroides caccae	9.33602	0.480727	2.72236e-18	7.82902e-18
Phocaeicola coprocola	106.614	0.980732	5.53E-322	3.16E-320		Candidatus Borkfalkia ceftriaxoniphila	1.23299	0.0722146	0.218578	0.228443
Flavonifractor plautii	20.991	0.702979	9.50271e-69	1.53036e-68		Peptococcaceae bacterium	5.65071	0.314936	3.81711e-08	5.89308e-08
Bacteroides stercoris	85.3593	0.970418	1.69293e-280	3.2327e-279		Clostridium sp AF36 4	4.18732	0.238776	3.74806e-05	4.75259e-05
Alistipes ihumii	35.9137	0.860769	2.33143e-134	5.91711e-134		Alistipes indistinctus	7.0396	0.382026	1.39802e-11	2.70983e-11
Ruthenibacterium lactatiformans	20.3646	0.692131	7.44438e-66	1.16155e-65		Dorea longicatena	5.35975	0.300217	1.7022e-07	2.53029e-07
GGB9633 SGB15091	57.1862	0.937446	8.48477e-209	5.48773e-208		GGB9778 SGB15398	12.1813	0.581789	7.61499e-28	3.72288e-27
Senegalimassilia anaerobia	27.8439	0.795124	5.16672e-100	1.02567e-99		Slackia isoflavoniconvertens	15.1944	0.665762	9.27097e-39	8.32495e-38
Alistipes sp AF17 16	51.8667	0.925431	3.39838e-192	1.79309e-191		Phocaeicola coprocola	22.6451	0.799227	4.43179e-66	3.89998e-64
Lacrimispora amygdalina	15.9588	0.600752	8.9019e-46	1.21832e-45		Flavonifractor plautii	9.011	0.467703	2.81901e-17	7.75227e-17
Clostridium fessum	23.6999	0.744747	3.05016e-81	5.31789e-81		Bacteroides stercoris	15.0889	0.663175	2.27225e-38	1.96037e-37
GGB9787 SGB15410	29.4168	0.810793	5.80676e-107	1.19411e-106		Alistipes ihumii	11.947	0.574314	5.06331e-27	2.34511e-26
GGB3637 SGB4930	35.6315	0.859001	3.24367e-133	8.07894e-133		Ruthenibacterium lactatiformans	6.03709	0.334135	4.78953e-09	7.89286e-09
GGB9667 SGB15164	18.7616	0.662083	1.8043e-58	2.69972e-58		GGB9633 SGB15091	16.853	0.703417	6.67449e-45	8.39079e-44
GGB9730 SGB15291	44.141	0.901132	8.36063e-166	3.07579e-165		Senegalimassilia anaerobia	11.6374	0.564211	6.07673e-26	2.63624e-25
Bifidobacterium angulatum	99.1522	0.977823	2.37694e-308	9.53152e-307		Alistipes sp AF17 16	13.0346	0.607808	7.00503e-31	3.95155e-30
Odoribacter splanchnicus	20.4918	0.694372	1.92523e-66	3.02752e-66		Lacrimispora amygdalina	3.25346	0.187656	0.00127487	0.00149585
Butyricicoccus SGB14990	41.2492	0.889087	3.6622e-155	1.19394e-154		Clostridia unclassified SGB6293	7.55688	0.405613	5.44018e-13	1.1453e-12
Candidatus Avimicrobium caecorum	28.3452	0.8003	3.06478e-102	6.17577e-102		Clostridium fessum	6.6017	0.361455	1.9327e-10	3.40156e-10
Ruminococcus bicirculans	49.2891	0.918382	1.04992e-183	5.13436e-183		GGB9787 SGB15410	8.92668	0.464273	5.13235e-17	1.39397e-16
Olsenella sp GAM18	48.4424	0.915857	7.53398e-181	3.51293e-180		GGB3637 SGB4930	7.80221	0.416526	1.10814e-13	2.47503e-13
Bacteroides thetaiotaomicron	37.4158	0.869678	2.26251e-140	6.25702e-140		GGB9667 SGB15164	7.64927	0.409743	2.99939e-13	6.43771e-13
GGB9522 SGB14921	19.724	0.680528	6.73268e-63	1.0424e-62		GGB9730 SGB15291	8.91621	0.463846	5.52775e-17	1.49215e-16
GGB9557 SGB14966	21.3885	0.70962	1.38225e-70	2.25317e-70		Odoribacter splanchnicus	0.76173	0.0446856	0.44684	0.453018
Parabacteroides distasonis	34.0157	0.848257	1.38294e-126	3.1689e-126		Candidatus Avimicrobium caecorum	10.3139	0.518045	1.88022e-21	6.56585e-21
Roseburia intestinalis	43.7037	0.899433	3.18773e-164	1.14132e-163		Ruminococcus bicirculans	4.68284	0.265144	4.35197e-06	5.83801e-06
GGB2982 SGB3964	41.1685	0.888722	7.35919e-155	2.37987e-154		Candidatus Heteroscilispira lomanii	7.30652	0.394294	2.66796e-12	5.36029e-12
Bacteroides cellulosilyticus	65.6024	0.951392	8.36211e-233	7.62092e-232		Olsenella sp GAM18	17.8967	0.724442	8.99361e-49	1.72052e-47
Clostridiales bacterium BX7	4.93515	0.226356	1.12895e-06	1.14321e-06		Bacteroides thetaiotaomicron	10.4571	0.523279	6.29663e-22	2.25245e-21
Eubacterium siraeum	36.1598	0.862285	2.36672e-135	6.12293e-135		GGB9522 SGB14921	10.0206	0.507145	1.7291e-20	5.63558e-20
Firmicutes bacterium	23.9839	0.748683	1.51744e-82	2.68059e-82		GGB9557 SGB14966	7.03629	0.381872	1.42667e-11	2.75322e-11
Clostridium sp AF15 49	93.0894	0.974951	1.44426e-296	4.13677e-295		Parabacteroides distasonis	7.01972	0.381104	1.57899e-11	3.03387e-11
Catenibacterium sp AM22 15	42.1822	0.89319	1.20913e-158	4.07446e-158		Roseburia intestinalis	2.78733	0.161528	0.00566536	0.00642463
Ruminococcaceae unclassified SGB15265	54.245	0.931182	9.13402e-200	5.15879e-199		GGB2982 SGB3964	13.6943	0.62667	2.90406e-33	1.75039e-32
GGB1420 SGB1957	38.4597	0.875408	1.77068e-144	5.21751e-144		Bacteroides cellulosilyticus	14.8428	0.657051	1.8318e-37	1.43927e-36
GGB9623 SGB15076	18.3673	0.654159	1.15767e-56	1.69425e-56		Clostridiales bacterium BX7	NA	NA	NA	NA
GGB3614 SGB4886	62.2775	0.946483	1.25521e-223	9.86942e-223		Eubacterium siraeum	7.25717	0.392041	3.63501e-12	7.27002e-12
GGB9619 SGB15067	15.0041	0.577029	1.43666e-41	1.86441e-41		Firmicutes bacterium	6.65906	0.364181	1.37919e-10	2.48706e-10
GGB9818 SGB15459	12.2125	0.498512	7.83737e-30	9.24349e-30		GGB9697 SGB15213	10.1475	0.511891	6.6454e-21	2.28436e-20
GGB3570 SGB4777	30.7862	0.823151	6.43218e-113	1.36471e-112		Clostridium sp AF15 49	4.23334	0.241248	3.09363e-05	3.99178e-05
Bifidobacterium bifidum	117.674	0.984102	0	0		Catenibacterium sp AM22 15	14.6292	0.651627	1.11685e-36	8.47267e-36
GGB9342 SGB14306	66.7943	0.952992	5.29594e-236	5.05637e-235		Ruminococcaceae unclassified SGB15265	11.2358	0.55072	1.47355e-24	6.00334e-24
Clostridiaceae bacterium	13.4303	0.534495	7.87945e-35	9.69221e-35		GGB1420 SGB1957	8.36533	0.440905	2.55643e-15	6.28397e-15
GGB9644 SGB15121	48.3581	0.9156	1.45568e-180	6.63326e-180		GGB9623 SGB15076	8.4309	0.443682	1.63166e-15	4.07916e-15
Roseburia inulinivorans	30.0886	0.816996	6.77451e-110	1.41488e-109		GGB3614 SGB4886	8.51144	0.447077	9.37332e-16	2.35672e-15
GGB3034 SGB4030	19.7208	0.680468	6.96776e-63	1.07464e-62		GGB9101 SGB14033	NA	NA	NA	NA
Streptococcus thermophilus	13.2853	0.530352	3.18241e-34	3.89069e-34		GGB9619 SGB15067	4.98845	0.281119	1.05038e-06	1.48607e-06
Lachnospira pectinoschiza	47.9906	0.914464	2.59813e-179	1.17062e-178		GGB9818 SGB15459	4.71601	0.266889	3.74233e-06	5.06654e-06
Butyricimonas faecalis	40.2435	0.884411	2.3324e-151	7.25032e-151		GGB3570 SGB4777	14.8274	0.656665	2.08586e-37	1.61014e-36
Dysosmobacter sp NSJ 60	14.751	0.57048	1.8172e-40	2.33556e-40		Bifidobacterium bifidum	12.9463	0.605201	1.45302e-30	7.99159e-30
Intestinimonas gabonensis	7.2339	0.322438	2.02948e-12	2.12486e-12		GGB9342 SGB14306	9.7038	0.49509	1.8367e-19	5.57344e-19
Coprococcus comes	16.7551	0.6194	2.43323e-49	3.41163e-49		Clostridiaceae bacterium	3.36162	0.193664	0.000878843	0.00103949
Bacteroides xylanisolvens	35.7854	0.859969	7.70875e-134	1.94416e-133		GGB9644 SGB15121	16.902	0.704448	4.39136e-45	5.85515e-44
Coprococcus eutactus	72.9913	0.960185	6.54266e-252	7.95032e-251		Roseburia inulinivorans	3.33805	0.192357	0.000953847	0.00112217
Clostridium sp AM33 3	15.026	0.57759	1.15299e-41	1.50113e-41		GGB3034 SGB4030	11.9119	0.573182	6.71864e-27	3.07938e-26
Lachnospira eligens	34.0954	0.848813	6.46226e-127	1.4979e-126		Streptococcus thermophilus	0.600306	0.0352293	0.548771	0.550021
Eggerthellaceae unclassified SGB14341	24.2202	0.751898	1.25368e-83	2.23434e-83		Lachnospira pectinoschiza	5.53517	0.309117	6.96092e-08	1.05251e-07
Anaerotruncus rubiinfantis	9.70728	0.415726	2.33971e-20	2.60618e-20		Butyricimonas faecalis	11.9924	0.575773	3.51126e-27	1.66124e-26
Ruminococcus bromii	82.5123	0.968438	2.97637e-274	4.97301e-273		Dysosmobacter sp NSJ 60	4.25504	0.242412	2.82434e-05	3.65503e-05
Ruminococcaceae unclassified SGB4425	69.7931	0.956691	7.57441e-244	7.78805e-243		Intestinimonas gabonensis	5.03166	0.283359	8.54304e-07	1.21256e-06
Eubacterium sp AM28 29	33.2695	0.842912	1.77876e-123	4.00721e-123		Coprococcus comes	5.32068	0.298224	2.07123e-07	3.06849e-07
Oscillibacter sp PC13	5.44377	0.248309	8.58234e-08	8.77939e-08		Bacteroides xylanisolvens	8.61555	0.451436	4.5581e-16	1.16603e-15
Clostridiaceae bacterium NSJ 31	10.1584	0.431513	5.71298e-22	6.38136e-22		Coprococcus eutactus	6.57364	0.360118	2.27784e-10	3.99302e-10
Clostridiales bacterium KLE1615	16.7862	0.620106	1.76421e-49	2.48228e-49		Clostridium sp AM33 3	2.83076	0.163978	0.00496847	0.00566354
Candidatus Neoruminococcus faecicola	8.3387	0.365489	9.18941e-16	9.74855e-16		Lachnospira eligens	4.77269	0.269864	2.88627e-06	3.93177e-06
Anaeromassilibacillus sp An250	19.3453	0.673418	3.74307e-61	5.7289e-61		Eggerthellaceae unclassified SGB14341	10.0292	0.507468	1.621e-20	5.33509e-20
GGB3571 SGB4778	26.6867	0.782477	7.83309e-95	1.5029e-94		Anaerotruncus rubiinfantis	2.76474	0.160253	0.00606186	0.00682153
Eggerthellaceae unclassified SGB14322	18.816	0.663159	1.01554e-58	1.52521e-58		Ruminococcus bromii	5.22248	0.293197	3.37496e-07	4.91716e-07
Clostridiales bacterium NSJ 40	16.584	0.615478	1.43041e-48	1.99165e-48		Ruminococcaceae unclassified SGB4425	3.80409	0.218011	0.000173581	0.000211567
Ruminococcus lactaris	38.459	0.875404	1.78254e-144	5.21751e-144		Eubacterium sp AM28 29	12.7727	0.600019	6.0738e-30	3.29935e-29
GGB9640 SGB15115	35.9857	0.861215	1.19252e-134	3.06538e-134		Oscillibacter sp PC13	2.15793	0.125713	0.0317543	0.0349297
Lacrimispora celerecrescens	19.155	0.669775	2.80919e-60	4.28322e-60		Clostridiaceae bacterium NSJ 31	2.77394	0.160772	0.00589752	0.00667072
Bifidobacterium catenulatum	52.1149	0.926063	5.36718e-193	2.86965e-192		Clostridiales bacterium KLE1615	4.03602	0.230615	6.96174e-05	8.70218e-05
GGB9646 SGB15123	10.9113	0.457002	9.29838e-25	1.06533e-24		Candidatus Neoruminococcus faecicola	5.0588	0.284764	7.49827e-07	1.06771e-06
Lachnospiraceae bacterium OM04 12BH	23.7248	0.745096	2.34271e-81	4.10231e-81		Rothia mucilaginosa	6.23478	0.343801	1.59338e-09	2.70691e-09
GGB4769 SGB6602	34.0322	0.848372	1.1819e-126	2.72381e-126		Anaeromassilibacillus sp An250	8.75066	0.457046	1.77503e-16	4.64889e-16
Christensenella massiliensis	9.3451	0.402772	4.26516e-19	4.71165e-19		GGB3571 SGB4778	9.74579	0.496704	1.34571e-19	4.14064e-19
GGB3510 SGB4687	22.6414	0.729369	2.26716e-76	3.85225e-76		Clostridia unclassified SGB66170	9.35422	0.481447	2.38516e-18	6.90442e-18
Faecalicatena fissicatena	28.9367	0.806186	7.46403e-105	1.52708e-104		Eggerthellaceae unclassified SGB14322	8.19227	0.433512	8.27944e-15	1.96916e-14
Bacteroides ovatus	39.9988	0.883231	2.00168e-150	6.1744e-150		Actinomyces SGB17154	6.36834	0.350271	7.46658e-10	1.28835e-09
Candidatus Metaruminococcus caecorum	15.5611	0.591055	5.14927e-44	6.90588e-44		Clostridiales bacterium NSJ 40	5.66607	0.315707	3.52171e-08	5.45617e-08
GGB9627 SGB15081	25.7758	0.771789	1.01921e-90	1.90983e-90		Ruminococcus lactaris	7.75577	0.414473	1.50137e-13	3.28659e-13
Holdemanella biformis	32.0158	0.833335	3.47161e-118	7.52494e-118		GGB9640 SGB15115	14.8856	0.658125	1.27466e-37	1.01973e-36
Lawsonibacter sp NSJ 51	11.1028	0.463312	1.74224e-25	2.01337e-25		Lacrimispora celerecrescens	6.69033	0.365663	1.14651e-10	2.10193e-10
Candidatus Pseudobutyricicoccus lothianensis	23.6899	0.744607	3.39059e-81	5.88583e-81		Bifidobacterium catenulatum	13.7795	0.629027	1.42469e-33	8.70643e-33
GGB9559 SGB14969	18.5426	0.657709	1.82248e-57	2.69674e-57		GGB9646 SGB15123	5.29417	0.296869	2.36458e-07	3.47964e-07
Clostridium sp AM49 4BH	37.7902	0.871775	7.49786e-142	2.11735e-141		Lachnospiraceae bacterium OM04 12BH	6.13744	0.339055	2.74824e-09	4.59781e-09
Clostridia unclassified SGB14844	30.9695	0.824722	1.04256e-113	2.23564e-113		GGB4769 SGB6602	7.36505	0.396956	1.84548e-12	3.79444e-12
GGB33516 SGB54347	10.2612	0.435059	2.41467e-22	2.71227e-22		Christensenella massiliensis	1.20228	0.0704251	0.230235	0.240055
Lachnospiraceae unclassified SGB4894	36.8116	0.866193	5.73672e-138	1.52346e-137		GGB3510 SGB4687	5.53684	0.309202	6.90105e-08	1.04706e-07
Clostridia unclassified SGB15402	18.662	0.660103	5.1634e-58	7.69711e-58		Faecalicatena fissicatena	7.59293	0.407227	4.31474e-13	9.17142e-13
GGB9694 SGB15203	15.3429	0.585622	4.71236e-43	6.19559e-43		Bacteroides ovatus	7.61038	0.408007	3.85595e-13	8.23601e-13
Clostridium sp AF20 17LB	19.0526	0.667792	8.31288e-60	1.25318e-59		Candidatus Metaruminococcus caecorum	2.87099	0.166244	0.00439336	0.00503406
Clostridia unclassified SGB6276	45.8399	0.907357	7.42102e-172	2.97583e-171		GGB9627 SGB15081	7.94502	0.422797	4.32555e-14	9.96462e-14
Clostridiaceae bacterium OM08 6BH	15.9581	0.600736	8.96264e-46	1.22245e-45		Holdemanella biformis	13.9812	0.634543	2.62707e-34	1.67524e-33
Barnesiella intestinihominis	49.2786	0.918351	1.1382e-183	5.49901e-183		Lawsonibacter sp NSJ 51	7.70988	0.412439	2.02438e-13	4.38783e-13
Allisonella histaminiformans	28.4191	0.801048	1.4424e-102	2.92122e-102		Candidatus Pseudobutyricicoccus lothianensis	10.1163	0.510728	8.41132e-21	2.86898e-20
Oscillibacter SGB15077	21.9443	0.718597	3.73738e-73	6.19293e-73		GGB9559 SGB14969	8.69288	0.454654	2.65941e-16	6.88318e-16
Christensenellaceae bacterium	17.7639	0.641603	6.57688e-54	9.52104e-54		Clostridium sp AM49 4BH	4.15198	0.236874	4.3384e-05	5.45399e-05
Agathobaculum butyriciproducens	18.5442	0.657742	1.79096e-57	2.6599e-57		Bacilli unclassified SGB6571	4.93541	0.278362	1.35104e-06	1.89318e-06
GGB4768 SGB6601	33.9347	0.847689	2.99848e-126	6.83176e-126		Clostridia unclassified SGB14844	9.59571	0.490909	4.07869e-19	1.20444e-18
Blautia massiliensis	20.7424	0.698731	1.33884e-67	2.13895e-67		GGB33516 SGB54347	3.5405	0.203553	0.000465079	0.000559112
Anaerosacchariphilus sp NSJ 68	14.3146	0.558932	1.39243e-38	1.73405e-38		Lachnospiraceae unclassified SGB4894	9.59624	0.49093	4.06287e-19	1.20444e-18
Alistipes finegoldii	32.7065	0.838707	4.12751e-121	9.19517e-121		Candidatus Woodwardibium gallinarum	8.96922	0.466006	3.79507e-17	1.03716e-16
Candidatus Avimonas narfia	14.8796	0.573821	5.01639e-41	6.46808e-41		Clostridia unclassified SGB15402	7.77253	0.415215	1.34564e-13	2.99032e-13
Gemmiger SGB15295	71.2547	0.958342	1.43454e-247	1.59792e-246		GGB9694 SGB15203	9.46558	0.485832	1.05938e-18	3.10752e-18
Streptococcus salivarius	8.69311	0.378832	6.59265e-17	7.10659e-17		Actinomyces bouchesdurhonensis	2.68556	0.155777	0.00765789	0.00857371
Oscillospiraceae bacterium NSJ 64	12.0896	0.49473	2.43102e-29	2.85041e-29		Clostridium sp AF20 17LB	3.91987	0.224317	0.000110606	0.000136704
Intestinibacter bartlettii	5.27293	0.240976	2.08711e-07	2.1296e-07		Clostridia unclassified SGB6276	3.85581	0.220831	0.000142119	0.000174185
Bittarella massiliensis	8.88097	0.385811	1.58213e-17	1.71933e-17		Clostridiaceae bacterium OM08 6BH	1.17895	0.0690653	0.239383	0.248416
Clostridium sp AF27 2AA	17.1978	0.629333	2.44562e-51	3.47541e-51		Barnesiella intestinihominis	7.3566	0.396572	1.94655e-12	3.98363e-12
GGB9186 SGB14125	25.2832	0.765721	1.76045e-88	3.25319e-88		Candidatus Heteroclostridium caecigallinarum	2.64608	0.15354	0.00858766	0.00959028
Angelakisella massiliensis	9.07318	0.392884	3.59592e-18	3.93979e-18		Allisonella histaminiformans	8.37894	0.441482	2.32922e-15	5.79015e-15
GGB51441 SGB71759	10.3201	0.43708	1.47158e-22	1.6576e-22		Oscillibacter SGB15077	11.3488	0.55456	6.03433e-25	2.50482e-24
Anaerobutyricum hallii	8.91446	0.387049	1.22406e-17	1.33382e-17		Christensenellaceae bacterium	3.78836	0.217152	0.000184391	0.000224121
Blautia wexlerae	10.741	0.45133	4.0681e-24	4.63439e-24		Agathobaculum butyriciproducens	0.748747	0.0439255	0.454616	0.459842
Candidatus Aristotella avistercoris	7.67082	0.339722	1.06319e-13	1.12195e-13		Actinomyces sp ICM58	2.86473	0.165892	0.00447859	0.00511839
Hydrogeniiclostidium mannosilyticum	24.4019	0.754335	1.84587e-84	3.33421e-84		GGB4768 SGB6601	8.37775	0.441432	2.34825e-15	5.80466e-15
Clostridiales bacterium	15.3846	0.586666	3.08947e-43	4.07525e-43		Blautia massiliensis	6.7328	0.367671	8.91157e-11	1.64062e-10
GGB2977 SGB3959	12.2628	0.500055	4.91972e-30	5.8367e-30		Anaerosacchariphilus sp NSJ 68	4.77296	0.269878	2.88275e-06	3.93177e-06
Eubacterium ramulus	17.1835	0.629017	2.83772e-51	4.00679e-51		Alistipes finegoldii	9.95939	0.504838	2.73732e-20	8.79138e-20
Candidatus Parachristensenella avicola	16.662	0.617271	6.38548e-49	8.92187e-49		Candidatus Avimonas narfia	4.20048	0.239483	3.54853e-05	4.52566e-05
Eubacteriaceae bacterium	10.5438	0.444697	2.20767e-23	2.50786e-23		Gemmiger SGB15295	17.5149	0.716975	2.33782e-47	3.80978e-46
Bacteroides salyersiae	47.2312	0.912046	1.05054e-176	4.4344e-176		Streptococcus salivarius	6.0313	0.33385	4.94456e-09	8.11794e-09
GGB6613 SGB9347	28.8851	0.805681	1.26054e-104	2.56587e-104		Oscillospiraceae bacterium NSJ 64	2.99539	0.173236	0.00297755	0.00342964
Bacteroides eggerthii	59.8664	0.942458	9.99165e-217	7.28482e-216		Intestinibacter bartlettii	2.12424	0.12378	0.0344959	0.037663
Phocaeicola dorei	63.9924	0.949101	2.07958e-228	1.73732e-227		Bittarella massiliensis	1.38982	0.0813426	0.16565	0.174368
Roseburia faecis	61.7981	0.945716	2.84354e-222	2.15143e-221		Clostridium sp AF27 2AA	4.38156	0.249178	1.64856e-05	2.15883e-05
Candidatus Gastranaerophilales bacterium	37.6747	0.871133	2.14101e-141	6.00381e-141		GGB9186 SGB14125	5.76784	0.320798	2.05656e-08	3.22024e-08
Dialister invisus	89.5618	0.97302	2.18104e-289	5.14469e-288		GGB51441 SGB71759	2.22187	0.129376	0.0270638	0.0298448
Bacteroidaceae bacterium	98.6197	0.977591	2.42397e-307	8.83648e-306		Anaerobutyricum hallii	1.64756	0.0962982	0.100527	0.107359
Bacteroides finegoldii	63.8484	0.948888	5.19431e-228	4.25085e-227		Blautia wexlerae	4.81301	0.271976	2.39585e-06	3.29429e-06
Lacrimispora saccharolytica	23.6749	0.744398	3.97146e-81	6.86446e-81		Candidatus Aristotella avistercoris	4.36438	0.248262	1.77488e-05	2.31735e-05
GGB3277 SGB4327	65.5103	0.951265	1.48404e-232	1.32244e-231		Hydrogeniiclostidium mannosilyticum	7.32701	0.395227	2.34557e-12	4.756e-12
Clostridium sp AM22 11AC	14.6639	0.568201	4.33725e-40	5.52138e-40		Clostridiales bacterium	6.652	0.363846	1.43786e-10	2.57178e-10
Roseburia sp AF02 12	34.3181	0.850352	7.74864e-128	1.83858e-127		GGB2977 SGB3959	2.52309	0.146561	0.0121676	0.0135538
GGB9615 SGB15052	14.391	0.560977	6.53679e-39	8.1659e-39		Eubacterium ramulus	6.02773	0.333674	5.04257e-09	8.24806e-09
Butyricimonas virosa	26.2441	0.777368	7.74793e-93	1.47949e-92		Candidatus Parachristensenella avicola	8.23248	0.435238	6.30915e-15	1.50871e-14
Faecalibacillus intestinalis	18.2767	0.652308	3.00495e-56	4.38176e-56		Eubacteriaceae bacterium	2.01465	0.117485	0.044864	0.0488618
Escherichia coli	22.8409	0.732356	2.72941e-77	4.65742e-77		GGB9694 SGB15201	10.042	0.50795	1.47164e-20	4.90546e-20
Bifidobacterium pseudocatenulatum	38.7815	0.877103	9.87065e-146	2.95383e-145		Bacteroides salyersiae	15.9471	0.683531	1.52761e-41	1.60035e-40
Candidatus Schneewindia gallinarum	10.2323	0.434064	3.07787e-22	3.44756e-22		GGB6613 SGB9347	5.8541	0.325092	1.29631e-08	2.06658e-08
Clostridium sp AT4	35.3254	0.857048	5.70407e-132	1.41193e-131		Bacteroides eggerthii	15.4836	0.672728	7.92803e-40	7.75185e-39
Holdemania massiliensis	24.319	0.753226	4.42427e-84	7.95575e-84		Phocaeicola dorei	13.8334	0.630512	9.06741e-34	5.61924e-33
Blautia faecis	14.5495	0.56519	1.3547e-39	1.71367e-39		Roseburia faecis	5.28838	0.296573	2.43393e-07	3.56977e-07
Evtepia gabavorous	62.2977	0.946515	1.10103e-223	8.83024e-223		Candidatus Gastranaerophilales bacterium	6.68063	0.365203	1.21419e-10	2.20763e-10
Anaerotruncus colihominis	12.1477	0.496522	1.4242e-29	1.67479e-29		Dialister invisus	17.1593	0.709789	4.87409e-46	7.14867e-45
Intestinimonas butyriciproducens	13.084	0.52454	2.18444e-33	2.6625e-33		Bacteroidaceae bacterium	23.7471	0.812645	5.64264e-70	8.27588e-68
Ruminococcus torques	14.6807	0.568642	3.66779e-40	4.68402e-40		Bacteroides finegoldii	13.5739	0.623306	7.93837e-33	4.65717e-32
Clostridium sp SN20	13.3888	0.533312	1.17594e-34	1.44206e-34		Lacrimispora saccharolytica	7.01471	0.380871	1.62812e-11	3.11466e-11
Pseudoflavonifractor capillosus	15.4876	0.589233	1.08662e-43	1.44283e-43		GGB3277 SGB4327	5.80687	0.322743	1.67005e-08	2.63377e-08
Eubacterium ventriosum	21.0818	0.704513	3.61455e-69	5.86816e-69		Clostridium sp AM22 11AC	5.25286	0.294755	2.9039e-07	4.24491e-07
Adlercreutzia equolifaciens	21.062	0.70418	4.46056e-69	7.21244e-69		Roseburia sp AF02 12	3.66671	0.210493	0.000292182	0.000353187
GGB3537 SGB4727	28.2446	0.799275	8.55873e-102	1.71603e-101		GGB9615 SGB15052	5.59629	0.3122	5.07153e-08	7.77516e-08
Gordonibacter pamelaeae	20.7747	0.699288	9.48812e-68	1.52189e-67		Butyricimonas virosa	6.40025	0.351809	6.21932e-10	1.07736e-09
Eggerthella lenta	34.7716	0.853419	1.05124e-129	2.57041e-129		Faecalibacillus intestinalis	4.588	0.260141	6.6685e-06	8.89133e-06
Enterocloster citroniae	11.7125	0.482939	7.57787e-28	8.78245e-28		Escherichia coli	5.9934	0.331984	6.08738e-09	9.88357e-09
Ruminococcus gnavus	25.6026	0.76968	6.22033e-90	1.15479e-89		Bifidobacterium pseudocatenulatum	11.6367	0.564188	6.11129e-26	2.63624e-25
Lachnoclostridium sp An138	20.7292	0.698503	1.54094e-67	2.45206e-67		Blautia faecis	5.49435	0.307053	8.58773e-08	1.28962e-07
Phocea massiliensis	10.8311	0.454338	1.86601e-24	2.13182e-24		Evtepia gabavorous	17.6776	0.720188	5.82968e-48	9.86562e-47
Candidatus Heritagella intestinalis	24.9068	0.760944	9.1207e-87	1.66246e-86		Intestinimonas butyriciproducens	5.94877	0.329782	7.76639e-09	1.25173e-08
Anaerostipes hadrus	15.9743	0.601124	7.59778e-46	1.04339e-45		Ruminococcus torques	5.09161	0.286459	6.39959e-07	9.14228e-07
Clostridia bacterium UC5 1 1D1	12.0449	0.493345	3.66662e-29	4.28663e-29		Pseudoflavonifractor capillosus	6.28114	0.346052	1.22635e-09	2.09958e-09
Enterocloster lavalensis	17.5728	0.637516	4.86709e-53	6.99535e-53		Eubacterium ventriosum	4.41568	0.250997	1.42272e-05	1.86864e-05
Clostridia unclassified SGB4447	14.1974	0.555773	4.42992e-38	5.49969e-38		Adlercreutzia equolifaciens	9.77069	0.497659	1.11862e-19	3.46614e-19
Candidatus Pararuminococcus gallinarum	14.7304	0.569944	2.23173e-40	2.85918e-40		GGB3537 SGB4727	7.89059	0.420414	6.19858e-14	1.40586e-13
GGB9494 SGB14891	15.2861	0.584194	8.37285e-43	1.09365e-42		Gordonibacter pamelaeae	9.14635	0.473164	1.07071e-17	3.03943e-17
Erysipelotrichaceae bacterium	30.6883	0.822305	1.70189e-112	3.59189e-112		Eggerthella lenta	8.86434	0.461724	7.97748e-17	2.12733e-16
Clostridium leptum	23.979	0.748615	1.59796e-82	2.81044e-82		Ruminococcus gnavus	7.32524	0.395146	2.37185e-12	4.78723e-12
Candidatus Allochristensenella caecavium	9.31625	0.401729	5.3582e-19	5.88668e-19		Lachnoclostridium sp An138	6.338	0.348805	8.87882e-10	1.52605e-09
Phocaeicola massiliensis	76.6126	0.963662	1.09199e-260	1.50995e-259		Phocea massiliensis	2.32075	0.135031	0.0209941	0.0233268
Phascolarctobacterium succinatutens	135.229	0.987892	0	0		Anaerostipes hadrus	6.05051	0.334794	4.44834e-09	7.4139e-09
Ruminococcaceae unclassified SGB15309	65.1711	0.950793	1.23363e-231	1.0754e-230		Clostridia bacterium UC5 1 1D1	7.34871	0.396214	2.04588e-12	4.16754e-12
GGB9631 SGB15087	47.7664	0.91376	1.51895e-178	6.6934e-178		GGB4566 SGB6305	3.95163	0.226042	9.75597e-05	0.000121261
Eubacterium sp AF15 50	23.3743	0.740138	9.56254e-80	1.63871e-79		Clostridia unclassified SGB4447	3.34599	0.192797	0.000927959	0.00109464
GGB3293 SGB4348	124.716	0.98581	0	0		Candidatus Pararuminococcus gallinarum	6.89897	0.375479	3.29078e-11	6.18778e-11
GGB6606 SGB9340	31.3974	0.828316	1.51469e-115	3.26555e-115		GGB9494 SGB14891	4.21032	0.240012	3.40596e-05	4.35646e-05
GGB34228 SGB72916	15.881	0.598874	1.97447e-45	2.68394e-45		Erysipelotrichaceae bacterium	10.9463	0.540715	1.43051e-23	5.52125e-23
GGB3746 SGB5089	33.2177	0.842531	2.93151e-123	6.56723e-123		Clostridium leptum	3.89103	0.222748	0.000123872	0.000152672
GGB9774 SGB15394	64.431	0.94974	1.29349e-229	1.10359e-228		Candidatus Allochristensenella caecavium	0.727327	0.0426712	0.467612	0.471902
Parasutterella excrementihominis	19.1071	0.66885	4.66492e-60	7.05899e-60		Phocaeicola massiliensis	19.3812	0.751214	2.96697e-54	7.25259e-53
Haemophilus parainfluenzae	21.6772	0.714326	6.40652e-72	1.05288e-71		Phascolarctobacterium succinatutens	19.8506	0.758981	5.61384e-56	1.90007e-54
GGB9642 SGB15119	43.8048	0.89983	1.37054e-164	4.99625e-164		Ruminococcaceae unclassified SGB15309	16.2025	0.689299	1.72739e-42	1.94885e-41
GGB9581 SGB14999	17.7227	0.640726	1.01305e-53	1.46127e-53		GGB9631 SGB15087	14.1328	0.638628	7.34586e-35	5.05028e-34
GGB9635 SGB15103	45.5642	0.906385	6.9589e-171	2.7358e-170		Eubacterium sp AF15 50	2.71982	0.157714	0.00692591	0.00777398
Lachnospiraceae bacterium WCA3 601 WT 6H	41.4607	0.890036	5.89587e-156	1.9379e-155		GGB3293 SGB4348	6.82264	0.371902	5.2112e-11	9.6748e-11
Coprobacter fastidiosus	21.6818	0.7144	6.10247e-72	1.00703e-71		GGB6606 SGB9340	7.12318	0.385889	8.35997e-12	1.63484e-11
Clostridiaceae unclassified SGB4769	12.9559	0.520804	7.39025e-33	8.98027e-33		GGB34228 SGB72916	7.75986	0.414654	1.4618e-13	3.21596e-13
Butyricicoccus sp AM29 23AC	45.8421	0.907365	7.2899e-172	2.95278e-171		GGB3746 SGB5089	4.23021	0.24108	3.13438e-05	4.03253e-05
Blautia obeum	12.6736	0.51246	1.06496e-31	1.28243e-31		GGB9774 SGB15394	19.9877	0.76119	1.76692e-56	6.47871e-55
Coriobacteriia bacterium	46.8219	0.910703	2.74215e-175	1.14542e-174		Parasutterella excrementihominis	6.66292	0.364364	1.34814e-10	2.44107e-10
Bacteroides intestinalis	74.921	0.962096	1.24007e-256	1.55396e-255		Haemophilus parainfluenzae	8.52376	0.447595	8.60874e-16	2.17692e-15
Holdemania filiformis	16.1258	0.604747	1.60633e-46	2.21353e-46		GGB9642 SGB15119	21.2284	0.780032	5.38751e-61	2.63389e-59
Blautia sp AF19 10LB	24.5384	0.756144	4.38847e-85	7.96279e-85		GGB9581 SGB14999	12.7315	0.59878	8.51661e-30	4.51483e-29
GGB9501 SGB14898	32.451	0.836747	4.95081e-120	1.09081e-119		GGB9635 SGB15103	16.1957	0.689147	1.83095e-42	2.01405e-41
GGB58158 SGB79798	15.5377	0.590474	6.53538e-44	8.73562e-44		Lachnospiraceae bacterium WCA3 601 WT 6H	8.28602	0.437528	4.38842e-15	1.06094e-14
Dorea sp AF24 7LB	8.80447	0.382977	2.83606e-17	3.06539e-17		Coprobacter fastidiosus	6.6503	0.363765	1.45236e-10	2.58719e-10
Coprococcus catus	15.522	0.590088	7.65932e-44	1.02039e-43		Clostridiaceae unclassified SGB4769	5.56131	0.310437	6.0813e-08	9.25873e-08
Streptococcus sp A12	5.2309	0.239165	2.58799e-07	2.63397e-07		Butyricicoccus sp AM29 23AC	14.1236	0.638382	7.93723e-35	5.37289e-34
Blautia SGB4815	9.55759	0.410402	7.83379e-20	8.67776e-20		Blautia obeum	3.00908	0.174004	0.00285047	0.00329188
Dorea sp AF36 15AT	6.03881	0.273514	3.24785e-09	3.34805e-09		Coriobacteriia bacterium	10.1648	0.512536	5.82852e-21	2.01933e-20
Bacteroidales unclassified SGB2135	50.795	0.922611	1.05771e-188	5.36889e-188		Bacteroides intestinalis	19.4454	0.752296	1.7229e-54	4.45926e-53
Gemmiger SGB15299	50.8637	0.922796	6.29407e-189	3.2358e-188		Holdemania filiformis	4.90164	0.276604	1.58414e-06	2.21277e-06
Bacteroides clarus	56.1616	0.935361	1.08328e-205	6.68298e-205		Blautia sp AF19 10LB	10.4542	0.523173	6.43882e-22	2.28474e-21
Anaerotignum faecicola	43.5334	0.898761	1.32436e-163	4.65849e-163		GGB9501 SGB14898	15.1993	0.665881	8.89617e-39	8.15482e-38
Lachnospiraceae unclassified SGB4924	43.0471	0.896804	7.87863e-162	2.6774e-161		GGB58158 SGB79798	3.43297	0.197616	0.000683972	0.000815577
Clostridia unclassified SGB4121	17.1975	0.629327	2.45272e-51	3.47541e-51		Dorea sp AF24 7LB	1.74442	0.101903	0.0821449	0.087941
GGB9608 SGB15042	55.2495	0.933419	6.85345e-203	4.04152e-202		Coprococcus catus	6.9496	0.377842	2.4212e-11	4.59194e-11
Candidatus Pseudoscilispira faecavium	27.1115	0.787236	9.67808e-97	1.87484e-96		Streptococcus sp A12	3.47117	0.199727	0.000597037	0.000713849
GGB3478 SGB4643	52.8948	0.927999	1.69211e-195	9.42412e-195		GGB9696 SGB15212	9.10636	0.471556	1.42637e-17	4.02308e-17
Coprobacter secundus	19.4285	0.674996	1.54942e-61	2.38053e-61		Blautia SGB4815	3.22936	0.186314	0.00138321	0.00161865
Enterocloster bolteae	22.5308	0.727694	7.34232e-76	1.24231e-75		Dorea sp AF36 15AT	1.80857	0.105609	0.0715528	0.0767884
Dorea formicigenerans	7.44509	0.330834	4.95831e-13	5.20492e-13		Gemmiger SGB15299	12.5411	0.592989	4.05801e-29	2.05233e-28
Blautia stercoris	17.379	0.633313	3.69316e-52	5.28913e-52		Bacteroides clarus	10.4744	0.523906	5.5157e-22	1.98927e-21
Blautia sp MSK 21 1	15.7546	0.595805	7.1778e-45	9.69124e-45		Anaerotignum faecicola	10.9377	0.540415	1.52978e-23	5.85308e-23
Blautia SGB4831	8.3105	0.364417	1.12953e-15	1.1951e-15		Lachnospiraceae unclassified SGB4924	4.69109	0.265578	4.19202e-06	5.65794e-06
GGB9537 SGB14940	11.02	0.460592	3.60126e-25	4.14972e-25		Clostridia unclassified SGB4121	4.98313	0.280842	1.07734e-06	1.51933e-06
Mediterraneibacter glycyrrhizinilyticus	15.6673	0.593671	1.74674e-44	2.35048e-44		GGB9608 SGB15042	10.6039	0.528582	2.03819e-22	7.66499e-22
Blautia SGB4805	8.63803	0.376774	9.97803e-17	1.0727e-16		Candidatus Pseudoscilispira faecavium	9.74421	0.496643	1.36159e-19	4.16042e-19
Duodenibacillus massiliensis	38.8617	0.877521	4.8154e-146	1.45186e-145		GGB3478 SGB4643	6.94757	0.377748	2.45131e-11	4.62909e-11
GGB3341 SGB4420	106.988	0.980863	1.18E-322	7.92E-321		Coprobacter secundus	2.77211	0.160669	0.0059298	0.00669003
Bacteroides fragilis	52.4398	0.926878	4.83392e-194	2.65535e-193		Enterocloster bolteae	6.00399	0.332506	5.74435e-09	9.36117e-09
GGB9608 SGB15041	55.7357	0.934465	2.17925e-204	1.3043e-203		Dorea formicigenerans	1.1863	0.0694935	0.236475	0.245979
Clostridia unclassified SGB6317	38.0379	0.873136	7.94843e-143	2.27666e-142		Blautia sp MSK 21 1	7.0869	0.384214	1.04559e-11	2.03566e-11
Clostridium sp OM07 10AC	67.3719	0.953739	1.55118e-237	1.51713e-236		Blautia SGB4831	2.25326	0.131173	0.0249895	0.0276266
Butyricimonas paravirosa	24.2277	0.751999	1.15843e-83	2.0738e-83		GGB9537 SGB14940	4.35291	0.247649	1.86436e-05	2.42698e-05
Lachnospira sp NSJ 43	29.4216	0.810838	5.53241e-107	1.14355e-106		Mediterraneibacter glycyrrhizinilyticus	7.41284	0.399123	1.36385e-12	2.81734e-12
GGB9524 SGB14924	60.2192	0.943074	9.47252e-218	7.03422e-217		Blautia SGB4805	2.82747	0.163793	0.00501828	0.00570554
Blautia sp MSK 20 85	23.3986	0.740486	7.39284e-80	1.27233e-79		Duodenibacillus massiliensis	7.92379	0.421868	4.97806e-14	1.13489e-13
Butyricimonas faecihominis	27.9831	0.796579	1.24093e-100	2.47569e-100		Mitsuokella jalaludinii	14.0674	0.636871	1.27387e-34	8.49248e-34
GGB9633 SGB15090	67.4234	0.953805	1.13374e-237	1.13657e-236		GGB3341 SGB4420	4.54426	0.257826	8.10044e-06	1.07355e-05
Ruminococcus sp AF41 9	16.3159	0.609239	2.27541e-47	3.14635e-47		Bacteroides fragilis	11.2182	0.550116	1.69397e-24	6.83802e-24
Blautia glucerasea	21.4428	0.710512	7.75697e-71	1.26961e-70		GGB9608 SGB15041	12.1615	0.581165	8.93625e-28	4.32083e-27
Mediterraneibacter sp gm002	8.59868	0.3753	1.34011e-16	1.43685e-16		Clostridia unclassified SGB6317	6.84933	0.373155	4.4391e-11	8.27628e-11
Blautia sp OF03 15BH	13.639	0.540388	1.04595e-35	1.29054e-35		Clostridium sp OM07 10AC	4.67121	0.264531	4.58739e-06	6.13511e-06
Lactococcus lactis	11.9924	0.491716	5.93165e-29	6.91451e-29		GGB9559 SGB14968	7.54231	0.404959	5.97338e-13	1.25156e-12
GGB45432 SGB63101	12.7657	0.515196	4.47562e-32	5.40579e-32		Butyricimonas paravirosa	9.05004	0.469284	2.13395e-17	5.90526e-17
Massilimicrobiota timonensis	12.5814	0.509702	2.53127e-31	3.02996e-31		Gordonibacter urolithinfaciens	5.94924	0.329805	7.7467e-09	1.25173e-08
Clostridium sp NSJ 42	7.132	0.318359	3.96234e-12	4.13776e-12		Lachnospira sp NSJ 43	5.29542	0.296933	2.34993e-07	3.4697e-07
Candidatus Saccharibacteria unclassified SGB19850	6.87961	0.308181	2.01384e-11	2.0921e-11		GGB9524 SGB14924	13.5681	0.623141	8.33782e-33	4.82716e-32
Veillonella dispar	20.7178	0.698306	1.73948e-67	2.75704e-67		Bifidobacterium animalis	4.85543	0.274193	1.96689e-06	2.73007e-06
Bacteroides faecis	101.059	0.978626	6.38E-312	2.84E-310		Blautia sp MSK 20 85	7.96866	0.423829	3.69777e-14	8.56326e-14
Desulfovibrionaceae bacterium	26.1121	0.775813	3.06088e-92	5.76249e-92		GGB51960 SGB72480	9.44155	0.484888	1.26272e-18	3.67944e-18
Veillonella parvula	20.6381	0.696926	4.06134e-67	6.4118e-67		Butyricimonas faecihominis	9.67056	0.493808	2.34857e-19	7.02975e-19
Parabacteroides goldsteinii	35.9525	0.861009	1.62509e-134	4.15072e-134		GGB9633 SGB15090	16.9324	0.705084	3.38932e-45	4.66031e-44
GGB51959 SGB72479	7.65347	0.339043	1.19818e-13	1.26107e-13		Ruminococcus sp AF41 9	5.77316	0.321064	1.99908e-08	3.14141e-08
Holdemania sp Marseille P2844	30.4081	0.819851	2.77585e-111	5.82783e-111		Blautia glucerasea	8.24524	0.435784	5.78695e-15	1.3914e-14
Lachnospiraceae bacterium BX3	26.7994	0.783752	2.43931e-95	4.70271e-95		Mediterraneibacter sp gm002	2.13948	0.124654	0.0332318	0.0364638
Bacteroides nordii	27.5455	0.791958	1.10647e-98	2.17497e-98		Blautia sp OF03 15BH	5.66681	0.315744	3.50809e-08	5.45427e-08
GGB1266 SGB1699	72.9728	0.960166	7.26963e-252	8.57389e-251		Lactococcus lactis	2.00498	0.116929	0.045894	0.0498601
Phascolarctobacterium faecium	79.7677	0.966339	4.73995e-268	7.03971e-267		GGB45432 SGB63101	5.17766	0.290895	4.20759e-07	6.06997e-07
Ruminococcus SGB4421	106.066	0.980539	5.19E-321	2.60E-319		Massilimicrobiota timonensis	-0.988111	-0.0579264	0.323922	0.333004
GGB6649 SGB9391	34.595	0.852235	5.59438e-129	1.3596e-128		Massilistercora timonensis	4.53994	0.257598	8.25664e-06	1.09097e-05
GGB4588 SGB6347	38.2807	0.874451	8.87117e-144	2.57778e-143		Clostridium sp NSJ 42	0.904586	0.0530444	0.366435	0.374957
GGB9634 SGB15097	37.1709	0.868281	2.12177e-139	5.78796e-139		Candidatus Saccharibacteria unclassified SGB19850	4.29092	0.244335	2.42748e-05	3.15072e-05
Blautia faecicola	36.9412	0.866951	1.74206e-138	4.68835e-138		Veillonella dispar	6.41216	0.352383	5.8083e-10	1.01014e-09
GGB2983 SGB3965	33.5916	0.84525	8.02417e-125	1.81791e-124		Bacteroides faecis	18.1965	0.730134	6.97761e-50	1.46198e-48
GGB4569 SGB6310	57.747	0.938546	1.76357e-210	1.15933e-209		Desulfovibrionaceae bacterium	11.1375	0.547349	3.19688e-24	1.26723e-23
Megamonas funiformis	54.8101	0.932454	1.57572e-201	9.15742e-201		Parabacteroides goldsteinii	11.2474	0.551116	1.34491e-24	5.53048e-24
Ruminococcaceae bacterium AM07 15	27.6347	0.792911	4.42405e-99	8.73913e-99		GGB51959 SGB72479	3.37262	0.194274	0.000845772	0.00100307
Alistipes dispar	39.5512	0.881029	1.04149e-148	3.16393e-148		Holdemania sp Marseille P2844	7.76311	0.414798	1.4311e-13	3.16424e-13
GGB4750 SGB6579	58.5218	0.94002	8.76356e-213	6.16524e-212		Lachnospiraceae bacterium BX3	4.6856	0.265289	4.29765e-06	5.78277e-06
Clostridium sp AF34 13	37.4037	0.86961	2.52605e-140	6.93797e-140		Bacteroides nordii	8.06649	0.428084	1.92718e-14	4.48657e-14
GGB4596 SGB6358	45.6275	0.90661	4.15903e-171	1.65126e-170		GGB1266 SGB1699	26.0711	0.837221	5.39643e-78	2.37443e-75
Streptococcus parasanguinis	10.3792	0.439099	8.94105e-23	1.00996e-22		Phascolarctobacterium faecium	15.1631	0.664998	1.20931e-38	1.06419e-37
Ruminococcus sp NSJ 71	97.1456	0.976929	1.59205e-304	5.3201e-303		Ruminococcus SGB4421	5.41585	0.303072	1.28188e-07	1.91196e-07
Ruminococcaceae bacterium D5	14.8865	0.574	4.67897e-41	6.05247e-41		GGB6649 SGB9391	8.66658	0.453562	3.19513e-16	8.2214e-16
Butyrivibrio crossotus	86.9221	0.971427	7.55415e-284	1.6829e-282		GGB4588 SGB6347	1.08352	0.0634978	0.27948	0.28896
GGB9288 SGB14243	70.8719	0.957918	1.335e-246	1.44685e-245		GGB9512 SGB14909	15.9236	0.682994	1.86667e-41	1.91008e-40
Veillonella atypica	14.4512	0.562581	3.60008e-39	4.53973e-39		GGB9634 SGB15097	13.0213	0.607415	7.82294e-31	4.35708e-30
GGB3278 SGB4328	81.1132	0.967393	4.09671e-271	6.31839e-270		Blautia faecicola	9.09308	0.471021	1.5687e-17	4.39637e-17
GGB9590 SGB15012	19.1209	0.669116	4.03283e-60	6.12563e-60		GGB2983 SGB3965	14.4606	0.647276	4.63915e-36	3.2923e-35
GGB3486 SGB4658	35.152	0.855926	2.90814e-131	7.15439e-131		GGB58485 SGB80143	8.86486	0.461745	7.94832e-17	2.12733e-16
Lachnospiraceae unclassified SGB4882	40.5071	0.885663	2.31919e-152	7.26559e-152		Bacteroidales bacterium	14.5215	0.648853	2.77624e-36	2.03591e-35
Oscillibacter sp NSJ 62	12.614	0.510679	1.86439e-31	2.23839e-31		Ruminococcaceae unclassified SGB15257	19.3551	0.750774	3.6996e-54	8.5675e-53
Phocaeicola plebeius	91.8587	0.974301	4.32605e-294	1.08422e-292		GGB9597 SGB15022	14.9364	0.659396	8.28572e-38	6.75133e-37
GGB4585 SGB6340	43.6721	0.899309	4.15222e-164	1.47349e-163		GGB4569 SGB6310	5.10756	0.287283	5.92329e-07	8.51715e-07
GGB9561 SGB14972	22.3179	0.724436	7.04227e-75	1.18653e-74		Ruminococcaceae bacterium AM07 15	13.0639	0.608668	5.49833e-31	3.1419e-30
Clostridium innocuum	14.4428	0.562357	3.91333e-39	4.91926e-39		Alistipes dispar	13.9901	0.634784	2.43835e-34	1.57776e-33
GGB9237 SGB14179	18.3969	0.654763	8.46532e-57	1.24344e-56		GGB4750 SGB6579	6.47269	0.355291	4.09728e-10	7.15398e-10
Eggerthellaceae bacterium	32.6616	0.838365	6.38089e-121	1.41367e-120		Clostridium sp AF34 13	4.22511	0.240806	3.20196e-05	4.10747e-05
Massilimaliae timonensis	8.95678	0.388609	8.84215e-18	9.66131e-18		GGB4596 SGB6358	4.01561	0.22951	7.5577e-05	9.42036e-05
Massilioclostridium coli	10.4191	0.440461	6.37745e-23	7.22418e-23		GGB9350 SGB14317	8.83384	0.460473	9.89229e-17	2.62205e-16
Clostridium spiroforme	4.51885	0.208125	7.95266e-06	7.97254e-06		Streptococcus parasanguinis	6.76709	0.369289	7.2654e-11	1.34318e-10
Faecalicatena contorta	8.39001	0.367435	6.30523e-16	6.72446e-16		Ruminococcus sp NSJ 71	2.13277	0.12427	0.0337836	0.0369771
Ruminococcus callidus	84.857	0.970082	2.07482e-279	3.78182e-278		Candidatus Protoclostridium gallicola	1.81849	0.106182	0.0700203	0.0753275
Eubacterium sp AF34 35BH	20.3994	0.692746	5.14203e-66	8.05452e-66		Ruminococcaceae bacterium D5	5.86093	0.325431	1.24949e-08	1.99918e-08
GGB35068 SGB47850	12.2645	0.500105	4.84513e-30	5.76528e-30		Butyrivibrio crossotus	11.6154	0.563486	7.23957e-26	3.09263e-25
Blautia schinkii	15.4697	0.588788	1.30361e-43	1.72524e-43		GGB9288 SGB14243	12.2481	0.583895	4.42559e-28	2.18793e-27
Mediterraneibacter butyricigenes	5.54743	0.252738	4.94903e-08	5.0756e-08		GGB3189 SGB4212	9.25437	0.477484	4.91743e-18	1.40498e-17
Lactobacillus delbrueckii	26.1231	0.775943	2.72997e-92	5.16376e-92		GGB9637 SGB15111	16.2835	0.691102	8.64948e-43	1.00152e-41
Clostridiales bacterium UBA1390	22.1186	0.721341	5.8567e-74	9.82651e-74		GGB9631 SGB15085	19.5627	0.754255	6.39074e-55	1.75745e-53
Monoglobus pectinilyticus	13.7159	0.542538	4.95636e-36	6.13426e-36		GGB9568 SGB14980	14.5184	0.648773	2.84951e-36	2.05538e-35
Lachnospira SGB5076	36.409	0.863798	2.35178e-136	6.16382e-136		GGB3278 SGB4328	5.4933	0.307	8.63422e-08	1.2922e-07
Candidatus Alangreenwoodia gallinarii	44.9578	0.904197	9.87284e-169	3.73491e-168		GGB9590 SGB15012	11.1985	0.549444	1.97762e-24	7.91048e-24
Lachnospiraceae bacterium NSJ 46	12.8344	0.517231	2.33769e-32	2.83206e-32		GGB3486 SGB4658	4.88463	0.275717	1.7158e-06	2.3891e-06
Lachnospiraceae bacterium OF09 6	5.91523	0.268323	6.55722e-09	6.74217e-09		Lachnospiraceae unclassified SGB4882	6.25582	0.344823	1.41513e-09	2.4134e-09
GGB3005 SGB3996	22.0605	0.72043	1.08616e-73	1.80726e-73		Oscillibacter sp NSJ 62	6.03998	0.334277	4.71409e-09	7.79774e-09
Romboutsia timonensis	6.26096	0.282784	8.92199e-10	9.22093e-10		Phocaeicola plebeius	22.4176	0.796299	2.86704e-65	2.1025e-63
Clostridium disporicum	5.09569	0.233324	5.11951e-07	5.19728e-07		GGB6601 SGB9333	7.68351	0.411267	2.40269e-13	5.18228e-13
Turicibacter sanguinis	7.02462	0.314042	7.95639e-12	8.28704e-12		GGB4585 SGB6340	4.16775	0.237723	4.06484e-05	5.13945e-05
Faecalibacillus faecis	14.4012	0.561249	5.90925e-39	7.40502e-39		GGB9561 SGB14972	9.80699	0.499048	8.54144e-20	2.66541e-19
Parasutterella SGB9260	43.3688	0.898104	5.26473e-163	1.81996e-162		Bacilli unclassified SGB6473	7.21662	0.390185	4.6822e-12	9.23841e-12
Intestinibacter SGB6139	8.50705	0.371856	2.65392e-16	2.83793e-16		Clostridium innocuum	4.83485	0.273118	2.16479e-06	2.9953e-06
Clostridium sp Marseille P3244	9.33619	0.40245	4.57654e-19	5.04173e-19		GGB9237 SGB14179	5.81498	0.323147	1.59906e-08	2.53089e-08
Lachnospira SGB5077	37.4388	0.869808	1.83515e-140	5.11039e-140		Eggerthellaceae bacterium	17.8497	0.723536	1.34284e-48	2.46188e-47
Clostridium SGB6179	8.37479	0.366858	7.05158e-16	7.50048e-16		Massilimaliae timonensis	4.55136	0.258202	7.84939e-06	1.04342e-05
GGB2980 SGB3962	8.84672	0.384544	2.05553e-17	2.22775e-17		Massilioclostridium coli	-0.819662	-0.0480765	0.413082	0.41976
Isoptericola variabilis	4.61995	0.212573	5.01577e-06	5.04091e-06		Clostridium spiroforme	-0.959259	-0.0562404	0.338228	0.3469
Parabacteroides johnsonii	50.0592	0.920585	2.83733e-186	1.42221e-185		Faecalicatena contorta	1.87764	0.109595	0.0614341	0.0664153
Lachnospiraceae bacterium NSJ 29	4.63491	0.21323	4.68174e-06	4.71703e-06		Ruminococcus callidus	3.41573	0.196661	0.000726976	0.000864513
GGB4456 SGB6141	4.79429	0.220212	2.2208e-06	2.24318e-06		Eubacterium sp AF34 35BH	5.09654	0.286714	6.24846e-07	8.95544e-07
Catenibacillus scindens	3.97599	0.184025	8.16127e-05	8.16127e-05		GGB35068 SGB47850	5.53445	0.309081	6.98663e-08	1.05278e-07
						Blautia schinkii	4.81887	0.272282	2.33164e-06	3.21605e-06
						GGB1681 SGB2313	11.8408	0.570879	1.19009e-26	5.34327e-26
						Alistipes sp An31A	20.3049	0.766201	1.22482e-57	4.8993e-56
						Mediterraneibacter butyricigenes	0.54931	0.0322398	0.583215	0.583215
						Phocaeicola coprophilus	19.7459	0.757277	1.35839e-55	3.9846e-54
						Lactobacillus delbrueckii	3.17009	0.18301	0.00168701	0.00196371
						Clostridiales bacterium UBA1390	6.6294	0.362772	1.64255e-10	2.90249e-10
						GGB3532 SGB4720	17.3274	0.713214	1.15984e-46	1.8226e-45
						Monoglobus pectinilyticus	0.875379	0.0513363	0.382092	0.390071
						GGB3491 SGB4665	1.83725	0.107265	0.0671955	0.0724657
						GGB5980 SGB8599	3.80503	0.218062	0.000172956	0.000211391
						Lachnospira SGB5076	4.74399	0.268358	3.293e-06	4.47198e-06
						GGB45620 SGB63333	3.93438	0.225105	0.000104451	0.00012946
						Lachnospiraceae bacterium NSJ 46	4.19914	0.239411	3.56837e-05	4.53781e-05
						Lachnospiraceae bacterium OF09 6	1.89603	0.110655	0.0589498	0.0638865
						GGB3005 SGB3996	5.21376	0.292749	3.52331e-07	5.11635e-07
						Romboutsia timonensis	1.55388	0.0908697	0.121303	0.12861
						Clostridium disporicum	4.93937	0.278568	1.32596e-06	1.86398e-06
						Turicibacter sanguinis	0.999675	0.058602	0.318301	0.327992
						Faecalibacillus faecis	1.55981	0.0912133	0.119896	0.127425
						Parasutterella SGB9260	14.0131	0.635406	2.01019e-34	1.32012e-33
						Intestinibacter SGB6139	2.2888	0.133205	0.02281	0.0252807
						Clostridium sp Marseille P3244	2.88381	0.166966	0.00422324	0.00485176
						GGB9176 SGB14114	8.12651	0.43068	1.28907e-14	3.03311e-14
						Lachnospira SGB5077	6.14655	0.3395	2.61222e-09	4.38694e-09
						Roseburia sp AM59 24XD	7.23855	0.391189	4.08368e-12	8.09377e-12
						GGB45491 SGB63163	5.89005	0.326876	1.06789e-08	1.71485e-08
						Clostridium SGB6179	0.677401	0.0397469	0.498692	0.502115
						Merdimonas faecis	3.13831	0.181236	0.00187425	0.00217591
						Faecalitalea cylindroides	6.63271	0.36293	1.61083e-10	2.85792e-10
						GGB2980 SGB3962	3.6292	0.208433	0.000335923	0.000404948
						Isoptericola variabilis	1.32188	0.0773908	0.187249	0.196634
						Parabacteroides johnsonii	16.3673	0.692951	4.23232e-43	5.03303e-42
						Streptococcus sanguinis	NA	NA	NA	NA
						Lachnospiraceae bacterium NSJ 29	0.853556	0.0500597	0.394055	0.401353
						Actinomyces oris	NA	NA	NA	NA
						GGB9361 SGB14336	7.80334	0.416575	1.10003e-13	2.46946e-13
						Massilimaliae massiliensis	3.20395	0.184898	0.00150666	0.00175844
						GGB4456 SGB6141	-1.2455	-0.0729435	0.213953	0.224141
						Catenibacillus scindens	1.52222	0.089033	0.129043	0.136488
						Mediterraneibacter massiliensis	1.56168	0.0913216	0.119455	0.127264
						GGB41458 SGB58520	4.16563	0.237609	4.10059e-05	5.1698e-05
						Actinomyces sp ICM47	0.617046	0.0362104	0.537688	0.540144
						Leuconostoc mesenteroides	NA	NA	NA	NA
						Streptococcus mutans	NA	NA	NA	NA
						Mogibacterium diversum	NA	NA	NA	NA

## Sheet: Table S7
Table S7: Species relative abundances of LLD and 500FG samples
Species	500FG_FSK_sample1	500FG_FSK_sample2	500FG_FSK_sample3	500FG_FSK_sample4	500FG_FSK_sample5	500FG_FSK_sample6	500FG_FSK_sample7	500FG_FSK_sample8	500FG_FSK_sample9	500FG_FSK_sample10	500FG_FSK_sample11	500FG_FSK_sample12	500FG_FSK_sample13	500FG_FSK_sample14	500FG_FSK_sample15	500FG_FSK_sample16	500FG_FSK_sample17	500FG_FSK_sample18	500FG_FSK_sample19	500FG_FSK_sample20	500FG_FSK_sample21	500FG_FSK_sample22	500FG_FSK_sample23	500FG_FSK_sample24	500FG_FSK_sample25	500FG_FSK_sample26	500FG_FSK_sample27	500FG_FSK_sample28	500FG_FSK_sample29	500FG_FSK_sample30	500FG_FSK_sample31	500FG_FSK_sample32	500FG_FSK_sample33	500FG_FSK_sample34	500FG_FSK_sample35	500FG_FSK_sample36	500FG_FSK_sample37	500FG_FSK_sample38	500FG_FSK_sample39	500FG_FSK_sample40	500FG_FSK_sample41	500FG_FSK_sample42	500FG_FSK_sample43	500FG_FSK_sample44	500FG_FSK_sample45	500FG_FSK_sample46	500FG_FSK_sample47	500FG_FSK_sample48	500FG_FSK_sample49
GGB6021 SGB8655	15.7419	0	0	0	0	0	0	0	0	0	0	0	0	0	0	0	0	0	0	0	0	0	0	0	0	0.0996274	0	0	0	0	0	0	0	0	7.96137	0	0	0	1.00053	0	0	0	0	0	0	0	0	0	0
Prevotella copri clade D	7.40696	0	0	0	0	0	0	0	0	0	0	0	1.56032	0	0	0	0	8.47001	0	0	0	0	0	0	0	0	0	0	0	0	0	0	0	0	0	0	1.95514	0	0	0	0	0	0	0	0	0	0	0	0
Clostridia bacterium	7.30122	0.262536	1.50733	2.45373	0.746435	0.19573	1.1967	0.014705	1.2365	0.4341	1.25976	0.294432	5.97119	0.94512	2.37777	10.7896	0.169458	2.47709	0.5812	0.07035	1.71407	1.39215	5.21521	2.52012	2.7066	22.1705	2.14074	0.55273	0.52628	0.50357	0.0118789	0.27081	0.05539	0.7376	1.53736	6.05609	1.22734	0.283762	0.900653	6.64922	0.09747	0.09607	5.12668	17.649	1.30433	4.90978	0.597781	0.818486	6.57472
GGB9054 SGB13959	5.38208	0	0	0	0	0	0	0	0	0	0	0	0	0	0	0	0	0	0	0	0	0	0	0	0	0	0	0	0	0	0	0	0	0	0	0	0	0	0	0	0	0	0	0	0	0	0	0	0
Rikenellaceae unclassified SGB2230	5.30396	0	0	0	0	0	0	0	1.96862	0	0	0	0	0	0	0	0	0.630066	0	0	0	0	0	0	0	0	0	0	0	0	0	0	0	0	0	0	0	0	0	0	0	0	0	0	0	0	0	0	0
GGB9636 SGB15107	2.52069	0	0	0	0.0197431	0	0	0	0.00187	0	0	0	0.650879	0	0.0636444	2.28017	0	0	0.0031	0	0.00456	0	0.518071	0	0	0.0308239	0.0691279	0	0	0	0	0	0	0	0.0425864	0	0.106543	0	0.0309208	0.00312	0	0	0.19988	0.292875	0	1.2052	0	0	0.13244
GGB9291 SGB14248	2.45027	0	0	0	0	0	0	0	0	0	0	0	0.0104554	0	0	0.03278	0	0	0	0	0	0	0.00133248	0	0	0.0750963	0	0	0	0	0	0	0	0	0	0	0	0	0	0	0	0	0.0740224	0	0	0.0186064	0	0	0
Prevotella copri clade B	2.40431	0	0	0	0	0	0	0	0	0	0	0	1.45936	0	0	0	0	5.95414	0	0	0	0	0	0	0	0	0	0	2.72557	0	0	11.5407	0	0	13.5484	0	3.80011	0	15.9979	0	0	0	0	0	0	0	0	0	0
GGB1495 SGB2071	2.3734	0	0	0	0	0	0	0	0	0	0	7.44778	1.73406	0.00331	0	0	0	0.307926	0	6.22117	0	0	0	0	0	2.28223	0.000559416	0.00091	1.56169	0	0	0	25.0098	0	1.95217	0	0	0	3.38639	0	0	0	0	0	0.00012	0	0	0	0
Ruminococcaceae bacterium	2.29508	3.38897	0.344856	0.0656971	1.05194	0	0.273075	0.0842475	1.48355	2.45532	3.34615	0.207619	2.21846	1.62209	2.86481	5.52268	0.0203293	1.47283	0.33317	0	1.04488	1.04071	4.85284	0.795637	5.88884	3.56729	2.65887	0.08848	0.69557	0.24555	0.223104	0.04722	0	0.14891	1.57288	0.00567727	3.5077	0.0660062	0.404514	1.74097	0.03883	2.4287	4.47196	0.752188	0.10648	3.45754	0.277482	0.151097	0.2842
GGB1689 SGB2321	1.87645	0	0	0	0	0	0	0	0	0	0	0	0	0	0	0	0	0	0	0	0	0	0	1.27381	0	0	0	0	0	0	0	0	0	0	0	0	0	0	0	0	0	0	0	0	0	0	0	0	0
GGB6612 SGB9346	1.84863	0	0	0	0	0	0	0	0	0	0	0	0	0	0	0.74235	0	0	0	0	0	0.00295343	1.03448	0	0	0	0	0.11048	0	0	0	0	0	0.05618	0	0	0	0	0	0	0	0	0	0	0	0	0	0	0.12382
GGB6565 SGB9274	1.84712	0	0	0	0	0	0	0	0	0	0	0	0.223839	0	0	0	0	0.337579	0	0	0	0	0	0	0	0	0	0	0	0	0	0	0	0	0	0	0	0	0	0	0	0	0	0	0	0	0	0	0
Faecalibacterium prausnitzii	1.58041	10.7648	8.06831	0.696066	3.72778	4.68257	13.201	13.1052	4.71518	1.90361	3.25989	2.82993	2.00611	3.06304	8.32293	8.40983	0	0.768563	3.53276	6.4019	4.85481	4.57149	3.6096	10.9726	5.19521	5.43359	1.90997	1.59076	4.33196	3.43559	3.81277	4.64829	29.4599	1.94548	1.1221	11.9551	2.6363	3.7859	2.01626	3.53067	0.96955	0.98304	2.54622	1.32344	11.3965	1.3593	0.427024	9.09881	1.46491
Ruminococcaceae unclassified SGB4191	1.54529	0	0	2.8947	0	0.14954	0	0	0.0706	0	1.89784	0	0	0	0	0.01573	0.0168932	0	0.11688	0	0.19935	0.014468	0.861535	0.640945	0.56013	0.0352647	0.0119375	0	0	0	0	0	0	0	1.66801	0	0	0	0.174027	0	0.00177	0.27292	0.135074	0.0490702	0.03182	0.0407126	0.0651417	0	0.05274
Alphaproteobacteria bacterium	1.2029	0	0	0	0	0	0	0	0	0	0	0	0.0506794	0	0	0	0	0.0467461	0.01745	0	0	0	1.1532	0	0	0	0	0	0	0	0	0	0	0	0	0	0	0	0	0	0	0.30436	0	4.0006	0	0	0	0	0
Alistipes inops	1.15415	0	0	0	0	0	17.6523	0	0	0	0	0.213896	0	0	0.00364309	0	0	0	0.25477	0	0.54056	0	0.13366	0	0	0.241695	0.0861301	0	0	0	0	0	0	0.91749	0.871489	0	0	0	0	0	0	0	0	0	0	0.288755	0	0	0
GGB3256 SGB4303	0.976956	0	0.0191896	0	0.678099	0	0	0	0	0.78861	0	0.127733	0.34215	0	0.584457	1.41665	0	0	0.02043	0	0	1.22834	0.0063468	0	0	1.12418	0	0	0.11511	0.54658	0	0	0.71411	0.02841	0	0	0.0651967	0	0	0	0	0	0	0	0	1.76754	0	0	0
Alistipes communis	0.944603	2.63349	0.415026	0	0.634509	0.48738	1.86818	0.4954	1.33087	0.95855	0.41674	1.175	0.211373	0.07862	2.48242	1.13408	0	0	0.01222	0	0.18018	0	1.15457	0.602854	1.8827	1.56362	1.63942	2.95058	0.14116	0.00814	3.99905	0.13631	0	1.34505	1.06566	0.738286	0.185916	11.8151	0.577198	11.0075	0.03456	0	1.43978	1.09172	0.26033	5.70068	0.239107	1.75262	1.45709
GGB9712 SGB15244	0.729018	0	0.0285943	0	0.0955992	0	0	0	0.07589	0.04908	0	0	0.0431561	1.45937	0	0.77011	0	0.0386904	0.06029	0	0	0.220108	0.229064	0	0.32533	1.10687	0.276581	0	0.09384	0	0	0	0	0	0	0	0.132209	0	0.125358	0.76742	0.01218	0.05796	0.265406	0	0.00095	0.0294914	0	0	0
Desulfovibrio piger	0.625188	0	0	0	0	0.0861	0	0.498187	2.55382	0	0	0.454256	0.527679	0	0.382393	0.61928	0	0.631212	0	0	0.45832	0.0795883	0	0	0.51285	0.782088	0	0	0.27524	0	0	0	0	0	0	0	2.6679	0	0	1.35994	0	0.77156	0.713726	0	0	0	0	0	0
Sutterella wadsworthensis	0.609725	0	7.33003	0	0	10.2217	0	4.07572	2.42977	3.31072	0	2.62934	0.0219819	1.33923	5.35644	2.76877	0	3.30908	3.72351	3.79939	2.32423	0.850251	0.987217	2.96815	2.20699	0.49136	2.20515	0	1.3481	3.07131	0	2.13115	0	0	3.03681	0.534452	2.98719	3.04039	1.10696	0.04927	0.64559	0.94469	0.552097	1.76005	1.04535	0.614396	1.58443	0	0
Alistipes shahii	0.575037	0.66571	4.51563	0	1.96079	0.57816	6.51369	4.15597	0.79835	3.12881	6.45996	3.66311	0.301337	0.4822	4.49343	1.741	0	0.0539163	0.23689	0	1.14029	2.06134	0.029332	0.806521	3.72129	1.28579	4.39371	0	0.26867	1.78692	0	0.21261	0	3.03775	1.0537	3.29445	1.80425	0	0.407496	3.97502	0.13947	0.09063	1.75584	0.535282	1.33715	4.89731	2.95663	1.5664	6.39255
Akkermansia muciniphila	0.561985	1.37012	0	0	0.0800467	0	0	0	0.06498	1.36188	2.42353	0	0.0538661	2.22044	0.0773828	1.29941	0	0	2.2454	0	0.08642	0	0.385261	0.029012	0.6143	0.597745	0.233926	0.00683	0	0.14865	0	0	0	0	2.40371	0	0.514696	2.84717	0.00275807	0	0	2.5829	1.31285	0.376094	0.19355	1.95335	0.740615	0	1.11149
Bifidobacterium adolescentis	0.559288	0	1.82179	0	0.764349	0.87575	0	0	0.31695	0.03505	1.24264	0	0.17273	0	0.706049	0	0	0.19787	0	0.45717	0.21781	0.15049	0.77829	0.350086	0.48105	2.04689	0.433188	0.36683	0.01252	0.20431	0.885894	0.99342	3.08639	0.81407	0.562316	2.02485	0.232214	0.617313	0.0948489	1.18619	0.08539	0	0.0264687	0.191421	0.30796	0.822882	0.0362118	0.360003	0.1689
Collinsella aerofaciens	0.559098	0	0.583698	0.120867	0.72886	0.24771	0	0.512932	0.29966	0.04874	0.31342	0.00435394	0.194738	0.27242	0.389346	0.04228	0	0.0271795	0.19462	0.28487	0.21889	0.143772	0.0856292	0.889013	0.18488	1.10249	0.918711	0.09602	0.0911	0.28822	0	0.58428	0.57301	0.10407	0.188441	0.501906	0.235809	0.356523	0.0644564	0.7881	0.05898	0	0.188634	0.117464	0.74817	0.0358682	0.0091823	0.265491	0.12141
Oscillibacter sp ER4	0.517625	0	1.62665	0	2.0717	1.98721	0	0	3.65748	1.77869	1.18367	0	0.41007	6.61679	5.9874	1.57197	0	2.69755	2.20666	0	1.05286	2.2872	0.296424	1.95244	1.57643	0.399809	10.8819	1.75718	1.13566	0.71425	0	2.18007	0	1.33724	9.05288	0	4.04319	0	0.757189	0.01662	0.16232	1.70972	2.57728	0.977477	17.0162	3.74437	4.4489	1.85267	2.87742
GGB4266 SGB5809	0.513294	0	0	0	2.43733	0	0	0	0	0	0.27918	0	2.15647	0	0	0	0	1.59124	0	0	0	0	0	0	0	0	0	0	1.8462	0	0	0	0	0	0	0	0	0	0	0	0	0	0	0	5.53787	0	0	0	0
Opitutales bacterium	0.498903	0	0	0	0	0	0	0	0	0	0	0	0.0222716	0	0	0.27145	0	0	0	0	0	0	0	0	3.11024	0	0	0	0	0	0	0	0	0	0	0	0	0	0	0	0	0	0	0	0	0.0583797	0	0	0
Sutterella seckii	0.498661	0	0	0	0.494913	0	0	0	0.40458	0	0	0	0	0	0	0	0	0	0	0	0	0	0	0	0	0.813319	0	0	0	0	0	8.32549	0	0	0.365488	0	0	0	0	0	0	0	0	0	0	0	0.687412	0	0
Paraprevotella clara	0.497277	3.77438	0	0	0	0	1.18593	0	0	0.81389	3.36585	0	0.520814	0.73334	0.0746263	0.87411	0	1.0733	2.22338	0	0	0.737635	0	0	0.41425	0.34045	0.585379	0	0.09859	0	0	0.28842	0	1.31619	0.177067	0	1.77891	3.30948	0.430706	0.05342	0	1.19912	0	0	0.52767	0	0.204984	0	0
GGB3303 SGB4364	0.468459	0	0	0	0	0	0	0	0	0	0	0	0.629204	0	0	0	0	0	0	0	0	0	0.146722	0	0	1.11925	0	0	0	0	0	0	0	0	0	0	0	0	0	0	0	0	0	0	0	0	0	0	0
GGB9636 SGB15108	0.451906	0	0	0	0	0	0	0	0	0	0	0	0.0901309	0	0	0.63889	0	0.0400186	0	0	0	0	0.027982	0	0	0.0136424	0.156716	0	0	0	0	0	0	0	0	0	0	0	0	0	0	0	0	0	0	0	0	0	0
Lentisphaeria bacterium	0.449469	0	0.0240235	0	0.0625876	0	0	0	0	0.00579	0.78836	0.404303	0.524545	0.26852	0.099452	2.41692	0	0.259081	0.01013	0	0.0229	0	3.86877	0.13705	0.4675	0.756693	0.067999	0	0	0	0	0	0	0	0.0139401	0	0.0193298	0	0.00523854	0.06778	0	0	1.52897	0.471027	0.00026	0.030401	0	0	0.00292
Alistipes senegalensis	0.447731	0	0.00222205	0	0	0.34079	0	0.0101551	1.66683	0.09264	0	0	0.224928	0	0.218603	0.2889	17.8767	0.0601819	0.0541	0	0.12229	0.112588	0.0708668	0	0.2253	0.186737	0.217063	0	0.0345	0.15951	0.361824	0.00236	0	0.07298	0.0522564	0	0	0	0.110162	1.01409	0.00185	0.0779	0.522985	0.11387	0.08446	0	6.33908	0.214474	0.62601
GGB4698 SGB6498	0.441681	0	0	0	0	0	0	0	0	0	0	0	0	0	0	0	0	0	0	0	0	0	0	0	0	0	0	0	0	0	0	0	0	0	0	0	0	0	0	0	0	0	0	0	0	0	0	0	0
Bacilli unclassified SGB6502	0.402974	0	0	0	0	0	0	0	0	0	0	0	0.00534623	0	0	0.0235	0	0	0	0	0	0	0.280338	0	0	0	0	0	0	0	0	0	0	0	0	0	0	0	0	0	0	0	0.0312203	0	0	0	0	0	0
Bacilli bacterium	0.392869	0	0.106619	0	0	0	0	0	0	0.00039	0	0	0.00174696	0	0	0.02825	0	0	0.00069	0	0	0.0204907	0.230484	0	0	0.583143	0.074772	0	0.00038	0	0	0	0	0	0	0	0.00400717	0	0	0	0	0	0.0288828	1.17896	0.27408	0.21513	0	0	0
Ruminococcaceae unclassified SGB15236	0.334316	0	0.0583581	0	2.31991	0	0	0	0.6303	0.04978	0.78584	0	0.227359	1.32194	2.8818	1.68183	0	0.243008	0.03238	0	0.11773	0.0762102	0.027009	0.138516	0.21545	2.54121	1.04865	0.13208	0.04662	0.22119	0	0.04383	0	1.38179	0.268779	0	0.743939	0	0.0917506	0.07465	0.00437	0	1.50309	0.528366	0	0.980107	1.08955	0	0.05631
Faecalibacterium SGB15346	0.332777	0	0.864193	0.181306	0.191266	0.27901	0	0.423547	0.20788	0.18886	1.88477	0	0.18538	0.63394	0.96376	2.36146	0	0.141874	0.16687	0.46198	0.69925	0.172969	1.12929	2.61696	0.89997	0.585674	0.725892	0	0.20176	0	0.114174	0.36893	0	0.31326	0.0276218	0.639524	0.198589	0	0.163881	0.23878	0.0809	0	0.211951	0.248137	1.78809	0.206647	0.0299742	1.54872	0.67046
Alistipes onderdonkii	0.33168	0	0.311058	0	0.62214	4.9005	0	0.108451	3.28976	0.03779	0.22311	0.390371	0.190287	3.37871	0.521656	0.95461	0	0	0.07926	0	0.90591	0.234393	4.50564	0.955941	0.9253	0.212568	0.15345	56.5341	0	3.30582	0	0.05192	0.06324	2.73128	0.81298	0.216419	0.561508	0	0.159359	11.6963	0.02439	6.3622	0.931731	0.678477	0.16079	4.92046	1.19	1.79763	13.0024
GGB9758 SGB15368	0.284813	0.504358	4.40893	0	0.0955605	0.4648	0	0	0.38769	0.14204	0.53843	0	0.11637	0.79941	2.0641	3.34065	0	0.18427	0.19263	0	2.30877	8.83909	2.51456	1.68452	2.21516	1.42182	0.10519	0	0.1056	2.19292	0	0.00027	0	0	0.616095	0	0.207282	0	0.419056	0.24488	0.02806	0	3.92228	1.37984	1.50096	4.01336	2.31403	0	3.133
Fusicatenibacter saccharivorans	0.252675	0.507773	0.018673	0.0875153	0.111287	0.50021	0.180986	0.430158	0.12989	0.05203	0.53979	0.354176	0.05966	0.11065	0.0678756	0.03678	0	0.018017	0.07247	0.2628	0.20076	0.427264	0.17523	0.309559	0.50726	0.143338	0.117278	0.06211	0.018	0.4247	1.49864	0.24099	1.28807	0.03862	0.0455544	0.244728	0.0478017	0.196679	0.0670533	0.01989	0.06863	0.05853	0.246122	0.260211	0.40565	0.099379	0.637737	0.652799	0.04706
Alistipes putredinis	0.238759	7.40184	8.82015	0	9.59721	7.88932	0.183786	11.4815	0.49884	10.9961	14.9623	7.60348	0.0253704	6.61408	9.3659	2.52849	0	0.0319629	10.9649	0	10.2186	5.74973	1.04561	3.98479	8.47605	1.22229	3.4308	7.3734	0.00865	4.54771	0	3.57653	0.00486	3.38874	1.27325	9.46124	2.86665	0	4.74097	9.04435	0.99774	14.3092	5.28904	10.0872	3.74513	12.0154	11.8934	13.3379	8.79456
GGB9634 SGB15093	0.234739	0	0	0	0.222497	0.0149	0	0	0.6348	0.29105	5.30025	0	0.000693517	0	0	0.8458	0	0.297935	0.38609	0	1.92262	0.423171	0.0228537	0	0.03667	0.122113	0.254754	5.6618	0.17876	0	0	0	0	0	0	0	2.31863	0	0.0973473	0	0.04415	0	2.79318	0.639231	0	0.702386	5.04176	0	0
GGB9551 SGB14958	0.231083	0	0	0.0339581	0	0	0	0	0	0	0	0	0.0696063	0	0	0	0	0	0	0	0	0	0	0	0	0	0	0	0	0	0	0	0	0.49317	0	0	0	0	0	0	0	0	0	0	0	0.504953	0	0	0
GGB9635 SGB15106	0.220702	0	0.272114	0	0.686267	0	0	0	1.39344	4.27082	0	0	0.600322	0	3.75107	5.19267	0	0.178582	0	0	0.12652	0	1.12693	1.80072	5.02504	0.995799	6.1893	0.20202	0.39735	0	0	0.01638	0	0	0	0	0.785029	0	0.677903	1.16566	0.01359	0	2.46215	0.823166	0.06451	1.18233	0	0	0
GGB9635 SGB15101	0.21912	0	0.00470724	0	0	0	0	0	0.04365	0	0	0	0.437003	0	0.0937635	0.23027	0	0.322853	0	0	0	0	0.0417802	0	0	0	0	0	0	0	0	0	0	0	0	0	0	0	0	0	0	0	0.475853	0	0	0	0	0	0
Alistipes provencensis	0.214133	0	0	0	0	0	0	0	0	0	0	0	0	0.02723	0	0	0	0	0	0	0	0	0	0	0	0	0	0	0	0	0	0	0	0	0	0	0	0	0	0	0	0	0	0	0	0	0	0	0
Prevotella copri clade A	0.190881	0	0	0	31.933	0	0	0	0	46.0121	0	0	0.472452	32.3038	0.655344	0	0	4.01694	21.9732	0	0	0	0	0	0	5.73711	13.4756	0	45.8495	0	0	0	0	0	20.9266	0	13.745	0.00348018	39.1215	0	83.8486	43.2685	0	1.25496	0	0	0	0	0
Victivallis vadensis	0.188651	0.32842	0	0	0.00451962	0	0	0	0	0	0	0	1.2637	0	0	0.12146	0	0	0.00858	0	0.01705	0	0.0562183	0	0.20279	0.149126	0	0	0.62194	0.04297	0	0.02321	0	0	0	0	0	0	5.37286e-05	0.02159	0	0	0.00257694	0.0910225	0	0	0	0.0305136	0
Clostridiales unclassified SGB15145	0.186136	0	0.176926	0	0.146496	0.40222	0	0	1.13774	0.43628	0.27835	0.0694283	0.0872602	0.09435	0.742708	0.01677	0	0.0862546	0.10807	0.40983	0.36088	0.136302	0.0760126	0.0573736	0.0638	0.268863	0.553912	0	0.2837	0.2236	0	1.33996	4.11945	0.07868	0.0801654	0	0.234085	0	0.117863	0.0013	0.01937	0	0.120283	0.157167	0.33326	0.0145134	0.0266625	0.477644	0.03223
Clostridia unclassified SGB4367	0.179739	0	0.0177862	0	0.754032	0	0	0	0.07815	0	0	0	0.326813	1.79846	0.0782782	0	0	1.08401	0	0	0.7955	0	0.223111	0	0.53969	0.775785	1.98279	0	0	0	0	0.48929	0	0.02391	0	0	0	0	0	3.68119	0.02804	1.64974	1.13479	7.36801	0	0.59573	0.0142439	2.64073	0
Lachnospiraceae bacterium	0.179523	0.0325024	0.116112	0.543777	0.0465415	0.7369	0.0879945	0.0115489	0.09329	0.15604	0.12476	0.0961502	0.645761	0.02803	0.0192777	0.10619	0.650039	0.333892	0.38737	0.09988	0.67358	0.672978	1.35431	0.797326	0.11195	0.135823	0.109076	0.07191	0.02	0.34621	0.617109	0.07242	0.36901	0.02531	0.0268846	0.0399042	0.146532	0.110506	0.143894	0.05272	0.10987	0.35026	0.153524	1.12416	0.09014	0.0448649	0.880184	0.255392	0.30445
GGB9677 SGB15180	0.177561	0	0	0	0	0	0	0	0	0	0	0	0.159658	0	0	0.28437	0	0.00426364	0.01156	0	0	0	0.397534	0	0	0.284425	0.0425056	0	0.00317	0	0	0	0	0.33492	0	0	0.0164505	0	0	0	0	0	0.159502	0.00268023	0	0.0287301	0	0	0
GGB9705 SGB15224	0.165615	0	0.0627924	0	0.81392	0	0	0	1.14066	0.17598	0.10545	0	0.118828	0	0.7557	0.43973	0	0.186359	0.07535	0	0.56487	0.0503146	0.0742594	0.289004	0.32903	0.685088	0.328347	0	0.55321	0	0	0.07435	0	1.11841	0	0	0	0	0.078793	0.13635	0.00276	0	0.563545	0.337463	0	0.29001	0	0	0
Acholeplasmatales unclassified SGB6584	0.165589	0	0.325579	0	0	0	0	0	0	0	0	0	0	0	0	0.0255	0	0	0	0	0	0	0	0	0	0	0	0	0	0	0	0	0	0	0	0	0	0	0	0	0	0	0.0610035	0	0	0	0	0	0
GGB9632 SGB15089	0.155433	0.726533	0.037424	0	0.348243	0.06542	0	0.0769995	0.11682	0.02104	0.23348	0.143998	0.0132295	0.49962	0.288665	0.14735	0	0.0260342	0.01861	0	0.00959	0.0318508	0.0155163	0.0187491	0.0461	0.0840458	0.38282	1.11979	0.20942	0.03391	0.820968	0.06273	0	0	0.0149933	0.271616	0.266059	0	0.0173364	0.08986	0.00518	0	0.114506	0.0879292	0.75106	0.130521	0	0.0342846	0.31953
Gemmiger formicilis	0.14417	0	7.11754	0.21048	0.543197	0.68233	6.77916	0.218613	0.07012	2.54637	1.64207	0	1.16017	4.46683	0.512622	1.79488	0	0.127197	0.08565	0.9172	0.42767	0.181048	0.0847263	0.816444	0.32945	1.16128	1.57445	1.04918	0.45813	0.18624	0	1.58343	11.0026	0.09586	0.0442523	0.148503	0.335062	0	0.0958966	1.14705	0.17467	0	0.397471	0.567296	0.37379	0.891999	1.27177	0.594111	0.17069
Clostridium sp AF34 10BH	0.143478	0.482811	0.00642251	0	0.0633715	0.80648	0.0174838	0.119362	0.16576	0.00727	1.99603	0	0.58769	0.25003	0.0142124	0.02492	0	0.25374	0.68405	0.16998	2.32955	0.0488185	0.178982	0.449483	0.54428	0.00409175	0.174817	0.04183	0.26961	6.7803	0.111617	0.08414	0.15456	0.03784	0.0175688	0.0761485	0.7425	0.226456	0.0980547	0.00608	0.23637	0.26489	0.0129039	0.0733769	0.14367	0.607782	0.0109228	0.10006	1.62774
GGB9615 SGB15053	0.141732	0	1.07378	0	0.441578	0	0	0	0.67176	1.20757	0.79905	0	0.959652	1.49104	1.38739	1.57143	0	0.247667	0.75197	3.48292	0.83442	1.57931	0.527205	0.505371	2.72195	2.02432	2.44801	0.43124	0.56205	0.59877	0	0.46653	0	0	0.344722	0	1.46206	0	0.298901	0.00835	0.14325	0.98937	2.15016	0.823122	0.90059	4.13945	0.766609	0	0.1999
Phocaeicola vulgatus	0.139649	0.461227	0	12.7692	1.34255	5.98842	8.76758	27.2012	1.54482	0.99792	4.135	2.16907	0.113473	0.17684	1.15267	0.11775	0	0.350033	7.78088	1.21236	3.14069	1.90444	0.122544	5.29878	0.55676	0.105019	0.572253	0.08955	0.20561	12.6327	18.5273	0.24083	1.28478	0.17862	0.240984	14.7329	0.441549	5.47716	0.703218	0.29871	0.64455	0	0.700381	1.6871	4.60437	2.14166	3.00809	15.2538	0
GGB9615 SGB15051	0.137428	0	0.121726	0	0.208396	0.59123	0	0	0.13461	0.28717	0	0	0	0.29872	0	0.13555	0	0	0	0	0.71495	0.229924	0.0912572	0.113194	0.10741	0.167578	0	0	0	0	0	0.93596	0	0	0.287142	0	0.273001	0	0.208073	0	0.09895	0	0.256018	0.246344	0.41513	0	0.103376	0	0
GGB9618 SGB15064	0.137056	0	0.0263138	0	0	0	0	0	0	0.1772	0	0	0.00999894	0	0.0780851	0	0	0	0	0	0	0	0.00550524	0	0.08592	0	0.167915	0	0	0	0	0.00792	0	0	0	0	0	0	0	0	0	0	0.249887	0.176939	0	0.639784	0	0	0
Ruminococcaceae unclassified SGB15233	0.132777	0	0.00580852	0.447833	0.652181	0	0	0	0.40859	0.02166	0	0	0.186319	0	0.307486	3.09472	0	0.0171701	0.01913	0	0.33056	0.0586633	0.0256502	1.50805	0.09826	0.155526	0.132981	0	0.0595	0	0	0.00592	0	0.50376	0.971301	0	0.0520748	0	0.0115785	0.05943	0.01144	0	0.0566448	0.0189638	0.79097	0.307816	0	0	0
Roseburia hominis	0.131533	0	0.0482127	1.1229	0.0698848	0.11815	0.051828	0	0.0189	0.02064	0.30316	0.0829521	0.455448	0.82825	0.0366767	0	0	0.238321	1.31342	0.07605	0.27344	0.60835	0.145117	0.0135448	0.01542	0.289409	0.377935	0.03278	0.03653	0.25933	0.271759	0.00774	0.23417	0.01429	0.00470097	0.0202883	1.05043	0.291329	0.119627	0.01034	0	0.34368	0.0966592	0	0.00992	0.117412	0.666131	0.0125569	0.07803
GGB9347 SGB14313	0.12989	0	0	0	0	0	0	0	0	0	0	0	0.181974	0	0	0.22192	0	0.0367848	0	0	0.00592	0	0	0.000776762	0	1.17782	0.0831232	0	0	0	0	0	0	0	0	0	0.000366789	0	0.00211333	0	0	0	0.0102503	0.253489	0	0.0282062	0.000131713	0	0
GGB9614 SGB15049	0.129432	0	0.210802	0	0.0364183	0.43287	0	0	0.16994	0.26702	0.14419	0.533998	0.0564821	0.37436	0.598538	0.14734	0	0.0376895	0.09639	0	0.30383	0.0604103	0.0445065	0.307122	0.1348	0.0463183	0.3541	0.00293	0.20223	0.33939	0	0.67634	0	0.01167	0.290704	0.223566	0.188218	1.29311	0.0755872	0	0.0551	0	0.0622585	0.0856532	0.35814	0.0410586	0.253351	0.306152	0.01165
Microbacterium SGB53518	0.12919	0	0	0	0	0	0	0	0	0	0	0	0	0	0.0309004	0.0009	0	0	0	0	0	0	0	0	0	0	0	0	0	0	0	0	0	0	0	0	0	0	0	0	0	0	0	0	0	0	0	0	0
GGB9707 SGB15229	0.125568	0	0.0973512	0.414872	0.10489	0.04752	0	0	0.55796	0.2917	0.23998	0	0.0430946	2.1303	0.968132	0.33378	0	0.0394122	0.12812	0	0.30816	0.143908	0.0248437	0.159197	0	0.389551	1.24387	0	0.18848	0.04772	0	0.22164	0	0.16173	0.475497	0	0.208923	0	0.142417	0.01839	0.13752	0	0.182695	0.111911	0.64289	0.204917	0	0.0856472	0.0244
GGB3103 SGB4112	0.123961	0	0	0	0	0	0	0	0	0	0	0	0	0	0	0.00021	0	0	0	0	0	0	0	0	0	0	0	0	0	0	0	0	0	0	0	0	0	0	0	0	0	0	0	0	0	0	0	0	0
GGB9059 SGB13976	0.118282	0	0	0	0	0	0	0	0	0	0	0	12.3647	0.00365	0	0.64243	4.78561e-05	0	0	0	0	0	9.76823	0	0	0	0	0	0	0	0	0	0	0	0	0	0	0	0	0	0	0	0.20444	0.247162	0	0.0484537	0	0	0
Eubacterium rectale	0.117443	1.86902	0	3.01878	0.00560356	1.93354	3.35044	1.14153	0.6184	0.00477	0.41334	0.170644	0.0195502	0.12808	0.0191548	0.09222	0	0.0616255	0.32284	0.90827	1.12531	0.712164	0.269441	2.44702	0.09405	0.0535419	0.0209082	0.08357	0.1058	1.76357	2.52413	0.03085	0.61509	0.58511	0.076058	8.77402	0.132603	0.358743	0.584129	3.47534	0.17133	0.16812	0.50965	0.38127	0.74629	0.0959286	0.328333	1.13264	0.69279
Pseudoflavonifractor SGB15156	0.113268	0	0	0.00421446	0	0	1.56326	0	0	0	0	0.133253	0	0	0.00149235	0.144	0.0301206	0.00267561	0	0	0	0	0	0.0016312	0	0.0152326	0.0150943	0	0	0	0	0	0	0.45453	0.0149454	0.0080308	0.0327267	0.110535	0	0.03098	0	0	0	0	0	0.00437972	0	0.0191117	0
GGB6132 SGB8779	0.108134	0	0	0	0	0	0	0	0	0	0	0	0	0	0	0.23934	0	0	0	0	0	0	0	0	0.46971	0	0	0	0	0	0	0	0	0	0	0	0	0	0	0	0	0	0	0	0	0	0	0	0
Bifidobacterium longum	0.107849	0.681465	0.594993	0.0882426	0.0382281	1.35578	0	0.313096	0.09784	0.00546	0.39355	0.000371032	0.0632593	0.01725	0.19527	0.19172	0	0.00827705	0.00562	0.03503	0.1012	0.0632093	0.0252996	0.237708	0.03518	0.272305	0.123561	0.18801	0.00341	0.17046	0.634084	0.08669	1.82447	0.37995	0.0547648	0.214411	0.043492	0.261718	0.0266225	0.11052	0.00722	0.18498	0.093814	0.0352297	0.56825	0.247795	0.309385	0.176408	0.10862
Dysosmobacter welbionis	0.0995592	0.521994	0.209292	0.54788	0.00761658	0.04769	0.967882	0.225294	0.62333	0.03673	0.83584	0.893012	0.028364	1.4771	0.555971	0.18125	0.627815	0.130383	0.09764	0	0.15923	0.0262914	0.0359857	0.220134	0.05941	0.0834834	1.00242	0.10769	0.07095	0.18209	1.93528	0.05552	0.00424	0.02802	1.0711	0.267379	0.39229	1.89441	0.0113278	0.43173	0.00103	0.12847	0.0455994	0.0375848	0.59488	0.169306	0.0263897	0.628682	0.27742
GGB1662 SGB2276	0.0982454	0	0.420689	0	0	0	0	0	0	0	0	0	0	0	0	0.57806	0	0	0.11754	0	0	0	0	0	0.1076	0	0	0	0	0	0	0	0	0	0	0	0	0	0	0	0	0	0.78884	0	0.00047	0.672024	0	0	0
Clostridia unclassified SGB3983	0.0952287	0	0	0	0	0	0	0	0	0	0	0	0	0	0	0	0	0	0	0	0	0	0.0056192	0	0	0	0	0	0	0	0	0	0	0	0	0	0	0	0	0	0	0	0.00369776	0.0516187	0	0.0122098	0	0	0
GGB9621 SGB15073	0.093232	0	0.0731717	0.354071	0	0.00425	0	0	0.30803	0.00909	0.05887	0.0570707	0.0348778	0.54642	0.174745	0.1919	0	0.12532	0.05586	0	0	0.0401127	0.0495208	0.0646654	0	0.0196443	0.101424	0.00684	0	0.00087	0	0.31593	0	0.02655	0.21095	0	0.0237129	0	0.0319864	0	0.00642	0	0.019533	0.0958206	0	0.0308755	0	0.391346	0
Acidaminococcaceae unclassified SGB5785	0.0845017	0	0	0	0	0	0	0	0	0	0	0	0	0	0	0	0	0	0	0	0	0	0	0	0	0	0	0	0	0	0	0	0	0	0	0	0	0	0	0	0	3.24621	0	0	0	0	0	0	0
GGB9602 SGB15031	0.0829545	0	0.0149891	0.663861	0.133614	0.02284	0	0	0.05744	0.04047	0	0	0.034869	0.015	1.96065	1.63644	0	0.0331756	0.15652	0	0.08158	0.173722	0.260219	0.0364592	0.67257	0.713817	0.179063	0	0.02524	0	0	0.00066	0	0.9423	0	0	0.185824	0	0.0527526	0.92583	0.00318	0	0	0.582569	0.67106	0.58795	0	0	0.66677
Ruminococcaceae unclassified SGB15234	0.0792809	0	0.766812	0.682537	0	0	0	0	0.72128	0.17851	0	0	0.136921	0	0.430666	0.45756	0	0.306309	0	0	0.23317	0	0.183689	0.437899	0.1602	1.14764	0.410392	0	0	0	0	0.0026	0	0.24333	0	0	0.686464	0	0.331371	3.66998	0.00923	0	0.739074	0.682598	0.12765	0	0	0.106812	1.06503
Ruminococcaceae unclassified SGB15260	0.0770767	0	0.172375	0	0	0.0884	0	0	0	0.0237	0	0	0.00948977	0.03256	0.0180048	0.1443	0	0.0686322	0	0	0.07508	1.10719	0.0594881	0	0.10701	0.452866	0	0	0.19437	0.03924	0	0.08719	0	0	0.115083	0	0	0	0.262894	0.08033	0	0	0.454202	0.0951791	0	0	1.02139	0	0
Oxalobacter formigenes	0.0761172	0	0	0	0.00823597	0	0	0	0	0	0	0	0	0	0	0	0	0	0	0	0	0	0.0398078	0	0	0	0	0	0	0	0	0	0	0	0	0	0	0	0	0	0	0	0	0	0	0	0.0723953	0	0
Bacilli unclassified SGB6422	0.0724696	0	0	0	0	0	0	0	0	0	0	0	0	0	0	0	0	0.00399416	0	0	0	0	0	0.00420422	0	0.117236	0.005744	0	0	0	0	0	0	0	0	0	0.00335612	0	0	0	0	0	0	0	0	0	0	0	0
GGB9705 SGB15225	0.0720633	0.242945	0.254181	0.112037	0.045593	0.0021	0	0	0.27393	0.2331	0.57601	0	0.0167322	0	0.366293	0.35177	0	0.0260438	0.09409	0	0.25801	0.0731409	0.141479	0.0779966	0.28697	0.39595	0.790135	0	0.0552	0	0	0.03541	0	0.01483	0.764592	0	0.715733	0	0.0568717	0.14528	0.02888	0	0.667006	0.286882	0.24492	0.619843	0.174294	0.104483	0.04395
Clostridium phoceensis	0.0716916	0.17751	0.00571106	0.236588	0.00318406	0.10547	0.114235	0.0742517	0.5925	0.00085	0.41563	0.0946206	0.0237025	1.72885	0.242507	0.26393	0.357274	0.0337338	0.05407	0.23167	0.06538	0.0196027	0.04569	0.0244	0.04367	0.0155526	0.259549	0.0362	0.00059	0.01522	0.103213	0.11421	0.00618	0.14412	0.531095	0.0903753	0.250067	0.0639533	0.00334908	0.14898	0	0	0.0123003	0.0210289	0.44939	0.0336833	0.024367	0.0469303	0.14768
GGB9691 SGB15198	0.0716484	0	0.00284578	0	0	0	0	0	0.01098	0.03105	0	0	0.347452	0	0	0.5679	0	0.0337338	0.0651	0	0.11696	0.241815	0.732468	0	0	0	0	0	0	0	0	0.00243	0	0	0	0	0	0	0	0	0.00422	0	0.165192	0	0	0	0	0	0
Bacteroides uniformis	0.0715793	11.8213	7.0037	11.7397	0.918384	18.5407	2.07634	2.99679	2.40217	1.13225	13.7192	6.53006	0.326769	0.14384	0.177616	0.55901	0	0.234019	1.4786	5.17089	1.7912	6.78086	0.840592	1.86437	6.21924	0.818671	1.42384	0.31294	0.10946	14.6805	12.0655	0.66311	0.26331	3.09702	0.303121	2.35324	1.10165	1.61676	1.20443	2.21434	0.10519	1.72231	2.43789	1.32534	3.55117	3.28179	1.2886	9.24631	6.15431
Bacilli unclassified SGB6478	0.0691936	0	0.00940473	0	0	0	0	0	0	0	0	0	0	0	0.025607	0.06923	0	0	0	0	0.00685	0	0.0359769	0.0263905	0.01971	0	0	0	0	0.00129	0	0	0	0	0.00896152	0	0	0	0	0	0	0	0	0.338061	0	0.219984	0.0226077	0	0
GGB38171 SGB72433	0.0666955	0	0	0	0	0	0	0	0.03538	0	0.04706	0	0.0145112	0.01132	0.0188475	0.11439	0	0.00294509	0.00642	0	0	0.0331538	0.0483987	0	0.02124	0.0792656	0	0	0.00077	0	0	0	0	0	0.0245772	0	0.173812	0	0	0	0	0	0	0	0.62773	0	0	0	0
GGB9618 SGB15065	0.0660213	0	0.0161976	0	0	0	0	0	0.07649	0.07624	0	0	0.0453069	0	0	0.17614	0	0.00606342	0	0	0	0.00693961	0.0113261	0.0144866	0	0	0.272016	0	0.01324	0	0	0	0	0	0.0750432	0	0.0418231	0	0	0	0	0	0.0513759	0.0591936	0	0.113556	0.289666	0	0
Parabacteroides merdae	0.0653384	2.08387	1.04583	6.7997	0	5.77892	0	0.763196	1.23105	1.15824	0.34036	0.210072	0.196889	0.44227	0.170593	0.04769	0	0.10149	3.13614	0	2.61501	0.0960059	0.159082	1.64102	0	0.166191	0.0937621	0	0.01919	1.64072	0	0.46595	0	0.34706	0.0762782	1.44892	0.125295	5.55229	0.51121	0.83688	0	0.18634	1.13005	1.47167	0.25436	0.0280183	1.13631	0	0
GGB9699 SGB15216	0.0572738	0.143304	0.105382	0	0.399072	0.00941	0.162783	0.0166265	0	0.03498	0.20197	0.0469166	0.00993748	0.16895	0.0930964	0.26321	0	0.00706437	0.0973	0	0.02745	0.0283665	0	0.0554122	0.02963	0.0888648	0.03832	0.10718	0.02324	0.03924	0	0.01698	0	0.01772	0.0732719	0	0.0139196	0.350775	0.0303477	0.93096	0.00187	0	0.0591834	0.0871735	0.02408	0.0795764	0.273324	0.118668	0.11922
GGB9709 SGB15238	0.0568502	0	0.00214408	0	0	0	0	0	0.00117	0	0	0	0	0	0.073845	0	0	0.0285366	0	0	0.00615	0	7.01304e-05	0.00850554	0	0.253388	0.129884	0	0.3216	0	0	0	0	0	0	0	0.056137	0	0	0	0	0	0	0	0.00014	0	0	0	0
Ruminococcus champanellensis	0.0559426	0	0	0	0	0	0	0	0	0	0	0	0	0	0	0	0	0	0	0	0	0	0	0	0	1.43223	0	0	0	0	0	0	0	0	0	0	0	0	0	0	0	0	0	0	0	0.0504409	0	0	0
Bilophila wadsworthia	0.0525802	1.08113	3.03755	0	0.036699	1.9959	0.351345	1.5233	0.75212	1.07089	0.59254	0	0.0190322	2.40808	0.465754	0.54401	1.48697	0.419281	1.01466	0.06609	0.76229	0.112732	0.00788967	0.180985	0.73986	0.0436809	0.106649	0	0.03065	0.4845	0	0.05446	0	0.21711	0.636067	0.825837	0.0366972	2.91139	0.249032	1.5292	0.12463	0.17417	0.450016	0.074985	0.79533	1.18112	0.832673	1.50774	0.71172
Parolsenella catena	0.0512577	0	0	0	0.0961896	0	0	0	0	0	0	0	0.0976718	0	0	0	0	0	0	0	0	0	0	0	0	0.073448	0	0	0	0	0	0	0	0	0	0	0	0	0	0	0	0	0	0	0	0	0	0	0
Candidatus Cibiobacter qucibialis	0.0474285	0	2.39181	0.110564	0.242995	0.79722	8.05499	0	0.35831	0.16182	0.68841	0.426951	0.110963	0.09717	1.52046	1.14169	0	0.363796	0.18449	0	0.67256	1.56618	0.439595	2.61537	1.22139	1.41264	0.597207	3.71546	0.13343	1.35648	0	0.92237	0.33574	1.35117	0.365632	1.40858	0.228977	0	0.249256	1.11198	0.20014	0.12029	1.11503	1.31463	1.06083	1.08866	0.0649159	2.7338	2.80018
GGB3161 SGB4175	0.046979	0	0	0	0	0	0	0	0	0	0	0	0	0	0	0	0	0	0	0	0	0	0	0	0	0	0	0	0	0	0	0	0	0	0	0	0	0	0	0	0	0	0	0	0	0	0	0	0
GGB4599 SGB6362	0.0455009	0	0	0	0.00247757	0	0	0	0	0	0	0	0	0	0	0.0062	0	0.00808456	0	0	0	0	0.00284028	0	0.29022	0	0	0	0	0	0	0	0	0	0	0	0	0	0	0	0	0	0	0.58031	0	0	0	0	0
Collinsella bouchesdurhonensis	0.0447057	0	0	0	0.00814887	0	0	0	0.01088	0	0	0	0.00957756	0	0	0	0	0	0	0	0	0	0.0031734	0	0.00452	0.0549187	0.0282505	0	0	0	0	0	0	0	0	0	0	0	0	0	0	0	0	0	0	0	0	0	0
Firmicutes bacterium AF16 15	0.0430634	0	1.50135	0	0.0406089	0.30581	0.292928	0.0971903	1.33568	0.05205	0.48732	6.05766e-05	0.0852236	0.64568	0.162763	0.0023	0.739578	0.289139	0.05132	0.14997	0.32908	1.96739	0.0525364	1.56907	0.57585	0.107171	0.041207	0.10411	0.19302	0.79637	0.043874	0.38462	1.57841	0.05749	0.0988352	0.0454278	0.112311	1.87051	0.0842733	0.61206	0.0859	0.2747	0.775975	0.282013	0.48628	0.12451	0.466049	0.157622	0.28359
Intestinimonas massiliensis	0.0411704	0.131104	0	0.113222	0	0	0	0	0	0	0.0386	0	0.00194887	0	0	0.04464	1.33817	0	0	0	0	0	0.00321723	0	0.00032	0.00623459	0	0	0	0	0	0	0	0	0	0	0	0	0	0.03194	0	0.02548	0.00369776	0	0.00107	0.0330802	0	0	0.01399
Clostridia unclassified SGB13972	0.0399689	0	0	0	0	0	0	0	0	0	0	0	0	0	0	0	0	0	0	0	0	0	0	0	0	0	0	0	0	0	0	0	0	0	0	0	0	0	0	0	0	0	1.3496	0	0	0	0	0	0
GGB9047 SGB13950	0.0398825	0	0	0	0	0	0	0	0	0	0	0	0	0	0	0	0	0	0	0	0	0	0	0	0	0	0	0	0	0	0	0	0	0	0	0	0	0	0	0	0	0	0	0	0	0	0	0	0
Bacteroides caccae	0.036909	0.731145	0.504591	0	0	1.99658	0	1.21768	0.27004	0	0.27918	1.61292	0.0548669	0.03971	0.0317081	0.02599	0	0.00130893	1.23417	3.74782	0.22893	0.401117	0.00178833	0.179743	0.08495	0.0504876	0.161122	0	0	2.84004	2.52689	0.01576	0.00043	0.06547	0.031777	0.622435	0.102655	2.39535	0.055636	0.45782	0.16753	0.34977	0.244733	0.252997	0.02308	0.157551	0.759638	2.27389	0.58782
Candidatus Borkfalkia ceftriaxoniphila	0.0364163	0.0402585	0	0	0	0	0	0	0	0	0	0	0	0.00734	0.00874342	9e-05	0.0105188	0	0.02728	0	0	0.00160219	0	0.00270896	0.2424	0.00221071	0.00758209	0	0	0.00635	0	0	0	0	0	0	0	0.0469825	0.0108174	0.03006	0	0	0	0	0	0.0130205	0.168047	0.0107602	0
Peptococcaceae bacterium	0.0345579	0	0	0	0.0122427	0	0	0	0.01001	0.09917	0	0	0.0809132	0.03836	0	0	0	0.0087679	0	0	0.13416	0.104828	0.00978319	0.0693551	0.01941	0.00887193	0.00368615	0	0	0.14163	0	0.00513	0	0.00016	0.0103115	0	0.0085095	0	0	0	0.03109	0	0.09892	0	0	0	0	0	0
Clostridium sp AF36 4	0.034411	0	0.178203	0	0	0.20477	0.104107	0	0.01767	0.16062	0.04559	0	0.126756	0.06299	0.0102358	0.14002	0.413084	0.0976018	0	0	0.11212	0.922649	0.294671	0.271876	0.07123	0	0.00126868	0.02406	0	0.93262	0	0	0	0.02319	0.237193	0.0666575	0.0476183	0.232195	0.106365	0	0	0	0.0225315	0	0.01064	0.435193	0.032505	0.213891	0.15842
Alistipes indistinctus	0.0343418	0	0.0103696	0.00377623	0.731879	0	0	0	0.03545	0.79417	0.08515	0.0304776	0.0165303	0.44486	0.434098	0.42916	0	0.00064484	0.38663	0	0.01011	0	0.178359	0.00677724	0.12116	0.0367094	1.07344	0.25821	0	0.00244	0.761592	0.03708	0	0.08456	0	0.109136	0.528543	0	0.308053	0.39892	0.00629	0.13398	0.0309137	0.0477785	0.09227	0	0.14082	0.0802968	0.79511
Dorea longicatena	0.034264	0.00898167	0	0.00682519	0.00745206	0.11027	0.0284364	0.00957765	0.01656	0.00779	0.00731	0.00776138	0.037248	0.00249	0.0107976	0.0026	0.00543645	0.0726359	0.02715	0.03104	0.12559	0.0904176	0.073146	0.471368	0.00805	0.0258304	0.00861101	0.0374	0.00612	0.05163	0	0.00229	0.01393	0.09399	0.00404992	0.221644	0.00474991	0.00464351	0.0202646	0.02084	0.04009	0	0.00973298	0.0692027	0.01927	0	0.0124093	0.0337712	0.05325
GGB9778 SGB15398	0.0338577	0	0	0	0	0	0	0	0	0	0	0	0.00040382	0	0	0.06924	0	0	0	0	0	0	0.00252469	0	0	0.0474139	0	0	0	0	0	0	0	0	0	0	0	0	0	0	0	0	0.0266124	0	0	0.0165895	0	0	0
Slackia isoflavoniconvertens	0.0333996	0	0	0	0	0	0	0	0.00309	0.00375	0	0.0142885	0.00962145	0.00099	0.0204013	0	0	0.00363805	0.01191	0.0092	0	0.0339162	0.00696921	0	0.01917	0.053571	0	0	0.00145	0	0	0.02534	0	0	0.110803	0.0113161	0	0.0525156	0.00333118	0	0	0	0	0.00328658	0.02101	0	0	0	0
Phocaeicola coprocola	0.0333478	0	0	0	1.06487	0	0	0	0	0	0	0	0.0574039	0	0	0	0	0	1.6251	0	9.46679	0	0	0	0	0.000824169	0.54652	0	0	0	0	0	0	0	0	0	0	0	0	0	0	0	0	0	0	0	0	0	0
Flavonifractor plautii	0.029726	0.130496	0.0583581	0.131954	0.00313567	0.01597	3.40476	0.547479	0.05062	0.02552	0.04754	0.0443648	0	0.56686	0.073687	0.03221	0.843339	0	0.0086	1.13796	0.00365	0.00456528	0	0.00130108	0.03014	0	0.034534	0.07973	0.00914	0.01151	1.18646	0.01149	0.0408	0.01074	0.101985	0.113267	0.0347074	0.652486	0	0.05688	0	0.27761	0	0.00127421	0.8151	0.0349784	0.0101325	0.0637419	0.01807
GGB9104 SGB14036	0.0296396	0	0	0	0	0	0	0	0	0	0	0	0	0	0.0142124	0	0	0	0	0	0	0	0	0	0	0	0	0	0	0	0	0	0	0	0	0	0	0	0	0	0	0	0	0	0	0	0	0	0
Candidatus Pseudoscilispira falkowii	0.029363	0	0	0	0	0	0	0	0	0	0	0	0	0	0	0	0	0	0	0	0	0	0	0	0	0.00113444	0	0	0	0	0	0	0	0.11429	0	0	0	0	0	0	0	0	0	0	0	0	0	0	0
GGB4546 SGB6267	0.0287925	0	0.0267426	0	0	0	0	0	0	0	0	0	0	0	0	0	0	0	0	0	0	0	0	0	0	0	0	0	0	0	0	0	0	0	0	0	0	0	0	0	0	0	0	0	0	0	0	0	0
Bacteroides stercoris	0.0279713	4.17293	0.279861	0	0	0	0	10.9846	3.24705	0	0.58861	5.12844	0.0279426	0.05465	0.155529	0.0051	0	0.380273	0	0	0.44069	0.000154428	0.289542	0	0.16721	0	0.0865996	0	0	7.03208	0	0.69826	0.00122	0	0	0.765712	0	3.69194	0.160013	0	0.17145	0.34235	2.10611	0.82944	5.58264	0	3.11815	0	0
Alistipes ihumii	0.0279627	0	0	0.860775	0.906615	0.28015	0	0	0.12969	0.11302	0	0.18934	0	0.25872	0.214012	0	0	0	0.16037	0	0.17683	0.203121	0.00302437	0.0836281	0.01435	0	0.403749	3.69712	0	0.08565	1.10521	0.05184	0	0.91727	0	0.839862	0.0980518	2.12636	0.185632	2.04648	0	0	0.0227901	0.472134	0.06827	0.640902	0	0.144572	0
Ruthenibacterium lactatiformans	0.0278503	0.0642002	0.00262163	0.10441	0.0082263	0.00332	0.310997	0.0116883	0.01478	0.03981	0.06788	0	0.00181719	0.14276	0.00753198	0.08976	3.50856	0.0363228	0.01187	0.01941	0.09869	0.0109258	0.00172696	0.00920462	0.00442	0.0251226	0.0355529	0.36309	0.0002	0.02128	0.0997659	0.00048	0	0.0271	0.0600403	0.0131221	0.0284078	0.299042	0.00222974	1.21268	0	0.02749	0.0417388	0.0222943	0.19807	0.0429964	0.00241788	0.0279568	0.15405
GGB9633 SGB15091	0.0274354	0	0.345451	0	0	0	0	0	0	0.50955	0	0	0	3.54868	1.31435	2.07399	0	0	0.63939	0	0.32123	0.572609	0.00350652	0	0.09076	0.335417	3.41412	0	0	0	0	0.10439	0	0	0	0	0	0	0	2.60594	0.00477	0	0.432064	0.569088	0.52415	0.49476	0.299017	1.4657	2.543
Senegalimassilia anaerobia	0.0269254	0	0.0142582	0	0.0249208	0	0	0	0.00463	0	0.07559	0	0.00614509	0.01591	0	0.02914	0	0	0.00021	0.00304	0.00052	0	0.00824032	0	0.00825	0.0344696	0.0196595	0	0.00015	0	0	0	0	0	0.00681688	0.011806	0	0	0	0	0	0	0	0.0014236	0.00304	0.0130601	0	0	0
Alistipes sp AF17 16	0.0268217	0	0.123148	0	0	0	1.9495	0	0.33628	0.10821	0	0	0.0367652	0.46792	0.353722	0.21171	0	0.0160536	0.19543	0	0	0	0	0	0.09063	0.00495471	0.600383	0	0	0	0	0.02784	0	0.36382	0.223914	0	0.31189	0	0.056218	1.69002	0.00497	0.27929	0.00423423	0.625804	0.96469	0	3.93484	0.209794	0
Lacrimispora amygdalina	0.0268131	0.492701	0.0227565	0	0.0325374	0.03552	0.0116047	0.457159	0.04966	0.02789	0.1167	0.0644914	0.133199	0.00767	0.0127201	0.02405	0.256164	0.131701	0.04516	0.22639	0.29736	0.044456	0.271825	0.461756	0.07987	0.0291659	0.0374509	0.00219	0.1402	0.05122	0.835265	0.2483	1.12767	0.01605	0.0058786	0.176188	0.00583194	0.446842	0.0816585	0	0.05276	0.00726	0.0265358	0.0113976	0.38101	0.00337129	0.0122023	0.207751	0.1052
Clostridia unclassified SGB6293	0.0267871	0	0	0	0	0	0	0	0	0	0	0	0	0	0	0	0	0	0	0	0	0	0.0473994	0	0	0.088186	0	0	0	0	0	0	0	0	0	0	0	0	0	0	0	0	0	0	0	0	0	0	0
Clostridium fessum	0.0266315	0	0.109095	0.0839535	0.151857	0.25525	0.195755	0.0880507	0.23108	0.08763	0.12804	0.0783331	0.0503019	0.10269	0.0172762	0.1004	0	0	0.106	0.14249	0.10396	0.132934	0.221779	0.486194	0.05931	0.10496	0.0580894	0.02503	0.01442	0.03855	0	0.21271	0.38415	0.00574	0.0230549	0.405719	0.240824	0	0.0249838	0.02331	0.08472	0.01189	0.035512	0.0744666	0.11442	0.0425218	0.0142627	0.23939	0.08836
GGB9787 SGB15410	0.0254819	0	0	0.00222844	0	0	0	0	0	0	0.01925	0	0.00441568	0	0.0195322	0.02344	0	0	0	0	0.01218	0.00581035	0	0	0.00435	0.0246863	0.0165128	0	0	0	0	0	0	0	0.00247016	0	0	0	0	0.02287	0	0	0.00834392	0.00537804	0	0.00205639	0	0	0.07135
Bacilli unclassified SGB6428	0.0241853	0	0	0	0	0	0	0	0	0	0	0	0.0525229	0	0	0	0	0	0	0	0	0.0779572	0	0	0	0	0	0	0	0	0	0	0	0	0	0	0	0	0	0	0	0	0	0	0	0	0	0	0
GGB3637 SGB4930	0.0240038	0	0	0	0	0	0	0	0	0	0	0	0	0	0	0	0	0	0	0	0	0	0.00164806	0	0.0001	0	0	0	0.00882	0	0	0	0	0	0	0.0205861	0	0	0	0	0	0	0	0	0	0	0	0	0
GGB9667 SGB15164	0.0237791	0	0	0.1091	0	0	0.10871	0	0.00056	0	0	0.00782952	0	0	0.147216	0.00222	0	0	0.02439	0	0.00463	0	0	0	0.02253	0.0338394	0.00892069	0.01012	0	0	0	0	0	0.00477	0.0779059	0	0.0107286	0.391267	0.0285747	0.00568	0	0	0.0454461	0.00681043	0.01285	0.0284237	0	0.00603164	0.16145
GGB9730 SGB15291	0.0220157	0	0.0506199	0	0.0219691	0.03661	0	0	0.04931	0.01438	0.10937	0.115058	0.136755	0.11008	0.0936231	0.26348	0	0.01666	0.04863	0	0.04041	0.143464	0.0170154	0.136914	0.05503	0.0603679	0.0347038	0.0103	0.00589	0.00475	0	0.03001	0	0.06736	0.0961449	0.0137081	0.0430518	0	0.0161096	0.0963	0.00219	0	0.0277428	0.00397202	0.20913	0	0.011158	0.0542156	0
Bifidobacterium angulatum	0.021523	0	0	0	0	0	0	0	0.22218	0	0	0	0	0	0	0	0	0.0101346	0	0	0	0	0	0	0	0	0	0	0.05111	0	0	0.30826	0	0	0	0	0	0.147859	0	0	0	0	0	0.112201	0	0	0	0	0
Odoribacter splanchnicus	0.0214885	0.459338	0.0855977	0	0.18124	0.50182	0.00955232	0.434041	0.07612	0.82484	0.12158	0.254793	0.385121	0.02911	0.0385904	0.02804	0	0.0616833	1.14564	1.05552	0.78576	0.1954	0.121396	0.327764	0.04569	0.0304845	0.023955	0.02062	0.00051	0.57563	0.273437	0.01392	0	0.01835	0.0249506	0.082258	0.0461787	0.351372	0.345215	0.13293	0.05242	0.67096	0.189946	0.309888	0	0.17069	0.319254	0.624052	0.70664
Butyricicoccus SGB14990	0.0213242	0	0	0	0	0	0.0133023	0	0.06087	0	0	0	0	0	0	0.02871	0	0	0	0	0	0	0	1.06234	0	0.0846179	0	0	0.06277	0	0	0	0	0	0	0	0	0	0	0	0	0	0	0	0.41608	0	0	0	0
Candidatus Avimicrobium caecorum	0.0201227	0.0350379	0	0.0414453	0	0.01131	0.0241206	0	0	0.01866	0	0.00987398	0	0	0.0504415	0	0	0	0.0266	0.07627	0.03882	0.0185796	0	0	0.05862	0.0529116	0	0.00602	0.00266	0.02708	0	0.04747	0	0.00922	0	0.0233623	0.011398	0.0123371	0.0216258	0.00744	0.00237	0	0.0184313	0.00447291	0.12792	0.0209594	0	0.0645612	0.02991
Ruminococcus bicirculans	0.0200968	0	0.579312	0.773111	0	0.11759	0.701596	0	0.14633	0.08924	0.00982	0	0	0	0.00608352	0	0	0.004639	0	0	0.25072	0.73889	0.402724	0.00596164	0.04777	0.00482866	0.0173519	0.03592	0.00677	0.55283	0	0.00296	0.0271	0.30549	0	5.76952	0	0.0120633	0.420722	0.41748	0.01336	0.1261	0.00307508	0.00884917	0.04381	0.076729	0.283767	0.200584	0.31621
Candidatus Heteroscilispira lomanii	0.0195782	0	0	0	0	0	0	0	0	0	0	0	0	0	0.019462	0	0	0	0	0	0	0	0.00142014	0	0	0.0079508	0	0	0	0	0	0	0	0.00964	0	0	0	0	0	0	0	0	0	0	0	0.00287697	0	0	0
Olsenella sp GAM18	0.0193707	0	0	0	0.0526289	0	0	0	0.00077	0	0	0	0.0127906	0.03103	0	0	0	0.00771883	0	0	0	0.00722916	0	0	0	0.113822	0	0	0	0	0	0.00729	0	0	0.00102445	0.0514413	0	0	0.0127068	0	0	0	0	0	0	0	0	0	0
Bacteroides thetaiotaomicron	0.0190682	0.319252	0.00229027	1.88466	0.0754884	0	0.411948	0.154895	0.34861	0.15333	0.40958	0.325682	0.283736	0.32782	0	0.01511	0	0.0174973	0.03863	1.0683	0.09832	0.801269	0.017182	0.0568007	0.01477	0.003733	0.00417564	0.1291	0.00344	1.16303	0.695054	0.01373	0	0	0.0136721	0.0664078	0.11619	0.618437	0.109033	0.03122	0	0.25786	0.0375045	0.0108791	0.16133	0.21775	0.296731	0	0.54193
GGB9522 SGB14921	0.0185236	0	0	0	0	0	0	0	0	0	0	0	0	0.00273	0.00469652	0.01247	0	0	0.00693	0	0.01069	0.00406339	0.00752149	0.015409	0.01689	0.015252	0.00782184	0	0.00034	0	0	0.00279	0	0.0066	0.0416672	0	0.000293431	0	0.0034655	0.0061	0	0	0.00123578	0.0057647	0.01033	0	0	0.000651535	0
GGB9557 SGB14966	0.0184372	0	0	0.0177623	0.000406476	0	0	0	0	0.01557	0	0.00494456	0.00981458	0.12712	0	0	0	0.000423477	0.02301	0	0	0	0.0146134	0	0.00564	0.00168712	0	0.01006	0.02072	0	0	0	0	0.03961	0	0	0	0	0	0	0	0	0.00573824	0	0.43461	0.00729623	0.0126727	0	0
Parabacteroides distasonis	0.0179445	2.09809	0.48697	0	0.194779	1.59523	0.223022	0.0949203	1.56188	1.31298	0.14755	0.830232	0.420649	0.11746	0.0811312	0.07597	0	0.212066	0.60586	1.16258	1.09543	0.24887	0.160651	1.68551	0.36546	0.0623265	0.375348	0	0.03511	0.83972	2.4762	0.13795	0	0.15646	0.0405566	1.45545	0.203779	1.48487	0.626753	0.16546	1.20689	0.36014	0.497656	0.355364	0.10691	0.013149	0.739053	2.36047	2.18276
Roseburia intestinalis	0.0175037	0	0.379883	0.809931	0	0	0.437738	0.491248	0.09423	0	0	0	0.0146077	0	0.021604	0	0	0.000664089	0.17324	0	0.02248	0.589577	0.179692	0.768198	0	0.00523589	0	0	0.00765	0	0	0.03011	0.03069	0.02997	0.074507	0.0263402	0	0.136734	0	0	0	0	0	0.0746335	0.04767	0	0	0.32561	0.14294
GGB2982 SGB3964	0.0171839	0.000692337	0.00931702	0.0507693	0.0168881	0.00348	0	0	0	0	0	0	0	0.00794	0	0	0	0.0402688	0.01097	0	0.04506	0.0304513	0	0	0.00568	0.00941491	0	0.00099	0	0	0	0	0	0	0	0	0	0.00584593	0.00391324	0	0	0	0.0109496	0.0414777	0.09877	0.0285423	0.0137829	0	0
Bacteroides cellulosilyticus	0.01638	0	0.719896	2.90908	0	1.31794	0	0	0.09516	0	0.05857	0	0	0	0	0	0	0	0.06325	0	1.06195	1.94782	0.938967	0.0765401	0.05331	0.000126049	0.126388	0	0	0	0	0	0	0	0	0.371146	0.00354868	0	0	0	0	0.15102	0	0	0	0	0.00832616	0	0
Clostridiales bacterium BX7	0.0156366	0	0	0.0040373	0	0	0	0	0	0	0	0.00270323	0	0	0	0.01149	0	0.00109719	0	0	0.00237	0	0.00984456	0	0	0.00491592	0.00961996	0	0	0	0	0	0	0	0.0120253	0	0.00145798	0	0	0	0	0	0.00895702	0	0	0.0024123	0	0	0
Eubacterium siraeum	0.015481	1.47566	0.00344028	0.143627	0	0	0	0.00104538	0	0	0	10.8031	0.235831	0.01777	0.00675947	0.02971	0.674484	0.0405768	0.07878	0	0.11016	1.93743	0.107939	0.00108747	0	0.891014	0.00604369	0.01435	0.0006	0	0	0	0.00958	0.33028	0.0420215	0	0.00583194	0	0.00942937	0	0	0	0.0143121	0.0249833	0.00555	0.000227389	0.0176402	0.0483518	0.00468
Firmicutes bacterium	0.0152304	0	0	0.0260607	0	0	0	0	0	0	0.00012	0.00333171	0.0227544	0	0	0.00181	0	0.00169391	0	0	0.01575	0.0231063	0.0318041	0	0.01078	0.0122462	0	0.01018	0	0	0	0	0	0.00516	0	0	0	0	0	0.00908	0	0.00041	0.0320154	0.00321628	0	0.034316	0	0	0.00261
GGB9697 SGB15213	0.0151266	0	0.00231951	0	0.195679	0	0	0	0	0	0	0	0.00392408	0	0.00545147	0.0015	0	0	0	0	0	0	0	0	0	0.216223	0	0	0	0	0	0	0	0.00518	0	0	0.00194398	0	0	0.04362	0	0	0	0	0	0	0.00475109	0	0
Clostridium sp AF15 49	0.0143833	0	0	0.00960375	0.00167429	0	0	0	0.09983	0.30614	0.0202	0	0.219538	0	0	0.00111	0	0.00454275	0	0	0	0.503927	0	0.626215	0.0144	0.00305427	0.00605368	0	0	2.50881	0	0.01187	0	0.00239	0.0157688	0	0.0903859	0	0.000250734	0	0.492	0.44707	0	0.196237	0	0.0484043	0	0	0
Catenibacterium sp AM22 15	0.0142796	0	0.163925	0	0	0	0	0	0	0	0	0	0.0114211	0	0	0	0	0	0	0	0	0	0.0614868	0	0	0	0	0	0	0	0	0	0	0	0	0	0	0	0	0	0.00743	0	0	0	0	0	0	0	0
Ruminococcaceae unclassified SGB15265	0.0139338	0	0.00689031	0.117744	0.489416	0.0069	0	0	0.1143	0.06406	0.20423	0.238657	0.181052	0	0.135497	0.38254	0	0	0.01072	0	0.11863	0.00506717	0.102338	0.38774	0.08467	1.34524	2.24293	0	0.26405	0	0	0.86288	0	0	0	0	0.0989137	0	0	0.02231	0.01813	0.08946	0	0.349538	0.30108	0.218284	0	0	0.19234
GGB1420 SGB1957	0.0135535	0	0.0772163	0	0	0	0	0.088439	0.08065	0	0	0.769822	0	0	0	0	0	0	0	0	0	0	0	0.0743069	0.07161	0.0707621	0.00950008	0	0	0	0	0	0.00138	0.02938	0.0111732	0	0	0	0.154318	0	0	0	0.113577	0	0.00298	0.0956617	0	0	0.08207
GGB9623 SGB15076	0.013467	0	0	0.0393008	0	0	0.097355	0	0.00154	0	0	0.126613	0	0.01461	0.0110522	0	0	0	0	0	0	0	0	0.00568978	0.00027	0.00334515	0	0.01507	0.00359	0.02094	0	0	0	0.41886	0.0473927	0	0	0	0	0	0	0.00449	0	0	0	0.0207517	0	0.00967431	0
GGB3614 SGB4886	0.0131645	0	0	0	0	0	0	0	0	0.00378	0	0	1.46993	0	0	0	0	0.232229	0	0	0	0	0.0698587	0	0	0.0285647	0.025903	0	0.04325	0.00087	0	0	0	0	0	0	0.00888546	0	0	0	0	0	0	0.0842033	0	0.0650828	0.00944573	0	0
GGB9101 SGB14033	0.0130435	0	0	0.0449511	0	0	0	0	0	0	0	0	0	0	0	0	0	0	0.00031	0	0.00594	0	0	0	0	0.0111117	0	0	0	0	0	0	0	0	0	0	0	0	0	0	0	0	0	0.000456958	0	0	0	0	0
GGB9619 SGB15067	0.0130435	0.143735	0.0410397	0.1429	0	0.08518	0.0298366	0.0464546	0.0308	0.02101	0	0.384109	0.00702296	0	0.0234036	0.00251	0	0.0306925	0.01968	0	0.05317	0	0.00781077	0	0.06841	0.0211569	0.0350934	0	0.061	0.27215	0	0.00113	0.00149	0.18004	0.150412	0.0107397	0.101802	0.123478	0	0	0.01105	0.3716	0.0057095	0	0.24708	0.0447759	0.0339162	0.027789	0.01216
GGB9818 SGB15459	0.0125076	0.556583	0	0	0	0	0	0	0	0	0	0.0678306	0.0197521	0	0.0373175	0.04045	0	0	0	0	0	0	0.00950267	0.000912695	0.02991	0	0.0235155	0.08208	0	0	0	0	0	0.13035	0	0	0.0551742	0	0	0	0	0.03477	0.0124632	0	0	0.0493237	0	0.41175	0
GGB3570 SGB4777	0.0118679	0	0	0	0	0	0	0	0.00647	0	0.04998	0	0.0072512	0.00029	0.00115877	0	0	0	0.01315	0	0.00523	0.00207513	0.0287096	0.000339833	0.01023	0.00241433	0.00436544	0	0	0.00152	0	0.00949	0	0.00326	0.00120636	0	0	0	0.000170141	0	0	0	0.000162855	0.0251151	0	0	0	0	0
GGB4579 SGB6329	0.0117296	0	0	0	0	0	0	0	0	0	0	0	0	0	0	0	0	0	0	0	0	0	0	0	0	0	0	0	0	0	0	0	0	0.01518	0	0	0	0	0	0	0	0	0	0	0	0	0	0	0
Bifidobacterium bifidum	0.0113752	0.247258	0.456875	0	0.266697	0	0	0	0	0.1189	0	0	0	0.16013	0.428235	0	0	0	0	0.06296	0.10321	0	0	0.779189	0	0	0.175637	0	0	0.00053	0	0.31286	1.71794	0.12881	0	0	0.0723582	0	0	1.01301	0.06799	0	0	0.0971914	0.04799	0.149049	0	0.212243	0.00206
GGB9342 SGB14306	0.00991443	0	0	0	0.105635	0	0	0	0	0	0.46652	0	0.12859	0	0.00104465	0.05662	0	0	0	0	0.0088	0	0.0406406	0	0.04581	0.729612	0	0	0	0	0	0	0	0.02998	0	0	0.00162304	0	0	0.75482	0	0	0.0306167	0.111296	0	0.0092241	0	0	0
Clostridiaceae bacterium	0.00987121	0.00615618	0.11694	0.00813987	0.0110813	0.05004	0.0465723	0.261195	0.02068	0.00336	0.06181	0	0.015828	0.18798	0.0126411	0.01101	0.0184533	0.0105484	0.03912	0.00618	0.10454	0.20205	0.0398341	0.170062	0.0078	0.00629277	0.0656515	0.02464	0.01554	0.12226	0.0080428	0.0185	0.0079	0.00529	0	0.133843	0.0195957	0.075479	0.0362041	0.00046	0.09693	0.01493	0.00752964	0.00565046	0.00675	0	0.0385262	0.0447585	0.07841
GGB9644 SGB15121	0.00949953	0	0	0.00618183	0	0	0.0504374	0	0	0	0.03415	0	0	0	0	0	0.00320636	0	0	0	0	0	0	0.0216425	0	0	0	0	0	0	0	0	0	0.00786	0	0.0288667	0	0.0216925	0	0.13195	0	0	0	0	0	0	0	0.0203654	0
Roseburia inulinivorans	0.00910192	0	0	0	0.0683557	0.00483	0.131728	0.973904	0.09129	0.00163	0.10592	0.0111385	0.188031	0.04819	0.0642413	0	0	0.000548595	0.23035	0.22192	0.45139	0.05238	0.0470137	0.0992216	0.00037	0.00402388	0.045972	0.04165	0.06986	0.00924	0	0.02366	0.2712	0.00363	0	0.150741	0.000467656	0.536251	0.100947	0.03412	0.015	0.01539	0.053608	0.176816	0.78896	0.018379	0	0.544585	0.03207
GGB3034 SGB4030	0.00900683	0.0276561	0.00228053	0.00207926	0	0	0	0	0	0	0.00411	0.0035513	0	0	0	0.01256	0.0120789	0	0	0	0	0	0	0.00195161	0	0	0.00203787	0.01153	0	0	0	0	0	0.0208	0	0	0	0.00641292	0	0.00068	0	0	0.0161035	0	0	0.0325958	0	0	6e-05
Streptococcus thermophilus	0.00900683	0	0.00713395	0	0	0	0	0	0	0	0	0	0.0101218	0	0	0	0.00850881	0	0	0	0	0	0	0	0	0	0.00212778	0	0	0.02281	0.0211448	0	0	0.00186	0	0.0439292	0	0	0	0	0	0	0	0	0	0	0	0.0116289	0.13087
Lachnospira pectinoschiza	0.00881667	0.199879	0	0	0.0517483	0	0.217833	0.312608	0.12742	0	0.16502	0	0	0	0.0202696	0	0	0.0194414	0.08322	0.08199	0.15884	0.295913	0.0612765	0.407848	0	0.0113444	0	0.00185	0.06073	0	0.11095	0	0.22419	0	0.0220591	0.0354566	0	0.0306178	0	0.01658	0.01645	0	0	0.00322507	0.02159	0	0	0.428681	0
GGB9622 SGB15074	0.00874752	0	0	0	0	0	0	0	0	0	0	0	0	0	0	0.00071	0	0	0	0	0	0	0	0	0	0	0	0	0	0	0	0	0	0	0	0	0	0	0	0	0	0	0	0	0	0	0	0	0
Candidatus Gallimonas faecium	0.00838448	0	0	0	0	0	0	0	0	0	0	0	0	0	0	0	0	0	0	0	0	0	0	0	0	0	0	0	0	0	0	0	0	0	0	0	0	0	0	0	0	0	0	0	0	0	0	0	0
Candidatus Allobutyricicoccus pentlandensis	0.00829804	0	0	0	0	0	0	0	0	0	0	0	0.00242292	0	0	0	0	0	0	0	0	0	0	0	0	0.00504197	0	0	0	0	0	0	0	0	0	0	0	0	0	0.00299	0	0	0.00195426	0	0	0	0	0	0
Butyricimonas faecalis	0.00798687	0	0	0	0	0	0	0	0	0	0	0	0.201576	0.00041	0.0175746	0.00674	0	0.0105677	0	0	0.27559	0.092483	0	0	0	0	0	0	0.01749	0	0	0	0	0.01341	0	0	0	0	0	0.01009	0	0	0	0.247267	0	0	0	0	0
Dysosmobacter sp NSJ 60	0.00798687	0.0746975	0.0149209	0.160858	0.00597132	0	0.0078164	0.00454988	0.02449	0.00102	0.14854	0.104805	0	0.24351	0.0631879	0.01892	1.1773	0	0.02415	0.0522	0.0261	0.0223052	0.0015078	0.00169917	0.01105	0.062026	0.00283704	0.0021	0.00626	0.00542	0.360406	0	0	0	0.0416098	0.0409513	0.0110954	0.136676	0.0058206	0.01096	0	0.04142	0.00232787	0	0.20678	0.00399414	0.00542847	0.048184	0.05557
Intestinimonas gabonensis	0.00774484	0.0111242	0.00185171	0	0	0	0	0	0.00739	0.02244	0.00588	0	0	0.11879	0.00755832	0.0179	0	0.00108757	0.00313	0	0.00629	0.00168906	0.000359418	0	0.00656	0.000950218	0.00349635	0.00661	0.0028	0.00468	0	0	0	0.00076	0.0114413	0	0.0258128	0	0.00129844	0	0	0	0.012444	0.0137615	0.01208	0.00816624	0.000451589	0.000493587	0.04319
Coprococcus comes	0.00755468	0.021818	0.0569157	0.00786015	0.00164526	0.07994	0.0311026	0	0.0097	0.00278	0.00553	0.00204446	0.0579218	0.00244	0.0042927	0.01294	0	0.0595852	0.07221	0.03042	0.01849	0.0695602	0.0222401	0.247699	0.00662	0.0217387	0.00318667	0.01316	0	0.01698	0.0084505	0.00643	0.00344	0.02245	0	0	0.0573383	0.0650482	0.00842644	0.00474	0.07707	0.00517	0.0070794	0.0320573	0.02387	0	0.00986909	0.0260219	0.09688
Bacteroides xylanisolvens	0.00718299	0.782388	0.00717294	1.67854	0	0	0.968284	3.82745	0.00776	0.02983	0.00909	1.91637	0.00500386	0	0	0	0	0	0	3.29412	0	0.738986	0.00984456	0.00575774	0.00734	0.00194892	0.0108387	0	0.00631	0	6.40238	0.00545	0.05069	0.03902	0.0303792	0	0.00534595	0	0.052466	0.00772	0	0.13046	0.0697594	0.0607051	0	0.00368766	0.0534756	0.296606	0
Coprococcus eutactus	0.00692368	0.0868415	0.0406012	0	0.0932765	0.3007	0	0	0.02743	0.06139	0.08884	0	0.0366335	0.01534	0.00468774	0.06445	0	0.151576	0.92996	0	4.07232	0.025635	0.238356	1.10558	0	0.0675043	0.00348636	0	0.05525	0	0	0.01202	0	0.0119	0.101985	0	0.0312229	0	0.12268	0.01111	0	0	0.00586278	0.212705	0.00068	0.0203365	0.152308	0	0
Clostridium sp AM33 3	0.00687182	0.0566406	0	0.0721027	0.00541968	0.07005	0.0178866	0	0.02193	0.01077	0	0	0.0926943	0.0021	0.00223853	0.02273	0	0.0607978	0.05028	0.01151	0.02088	0.031677	0.0462422	0.131535	0.04568	0.0124207	0.00915045	0	0.01703	0.03132	0	0.02448	0	0	0	0.0123152	0.0357802	0	0.0141754	0	0.01368	0.01205	0.0253096	0.0209146	0.00315	0.00373709	0.00158997	0.0101087	0.0168
Lachnospira eligens	0.0068286	0	0.410729	0.0452868	0.141628	0.18248	0.172498	0.329214	0.06824	0.17507	0.09189	0	0.123771	0.06261	0.0149059	0.11894	0	0.0134069	0.00726	0	0.0408	0.642971	0.201993	0.74705	0.02775	0.0171912	0.00437543	0.00506	0.06965	1.10704	0	0	0.36615	0.03171	0.0102062	0.534394	0.0124525	0	0.0732858	0.01216	0.00103	0	0	0.0296495	0.00236	0.00865068	0	0.0980659	0.08155
GGB4576 SGB6326	0.00665572	0	0	0	0	0	0	0	0	0	0	0	0	0	0	0	0	0	0	0	0	0	0	0	0	0	0	0	0	0	0	0	0	0	0	0	0	0	0	0	0	0	0	0	0	0	0	0	0
Eggerthellaceae unclassified SGB14341	0.00650013	0	0.000292375	0	0.00126782	0.00879	0	0	0.00432	0	0	0	0	0	0	0.00521	0	0	0	0	0	0	0	0.0476737	0	0	0.000769197	0	0	0.00892	0	0.00666	0	0	0	0	0	0	0	0	0	0	0	0	0	0	0	0	0
Flavonifractor sp An10	0.0064742	0.00199281	0	0	0	0	0	0	0	0	0	0.0443042	0	0	0.0193654	0	0	0	0	0	0	0	0	0	0	0	0	0	0	0	0	0	0	0.70552	0	0	0	0	0	0	0	0	0	0	0	0	0	0	0
Anaerotruncus rubiinfantis	0.00611981	0.000804608	0	0.0244662	0	0	0	0	0	0	0.00848	0.00224133	0.00142215	0.04634	0.00390645	0.00925	0	4.81224e-05	0.0002	0	0.00306	0.00683344	0.00339256	0	0.00698	0.00256947	0.0109286	0.00069	0	0	0	0	0	0	0	0.00224785	0.00576775	0	0	0.05934	0	0	0.0103652	0.000869978	0	0.00707873	0.000451589	0	0.03415
Ruminococcus bromii	0.00603337	0.0479397	0.245702	1.41409	0.172355	0.43785	1.76959	0	0.17804	0.17507	0	0	0	0	0.0116579	0.03204	0	0	0	0	0.5838	0	0.0387558	1.78502	0.0172	6.78727e-05	0.122063	0.53921	0	0	0	0.06412	0.25539	0.23383	0.0112498	1.18581	0	1.12055	0.164804	3.18135	0.23588	0	0.246198	0.620681	0.18009	0.558676	0.337638	0.175964	2.00522
Ruminococcaceae unclassified SGB4425	0.00567033	0.0459562	0.0411372	0	0	0.26233	0	0	0	0.04964	0	0	0	0	0	0	0	0	0	0	0	0	0	0.1424	0	0.0693756	0.00878084	0	0	0	0	0	0	0	0	0.0793089	0.0185595	0	0.0374847	0	0.00924	0	0.00820022	0	0.00722	0	0.205689	0	0
Eubacterium sp AM28 29	0.00551474	0	0	0	0	0	0.0913128	0	0	0	0	0	0	0	0	0	0	0.0255145	0.04067	0	0	0	0.0579014	0	0	0.0489556	0	0	0.01257	0	0	0	0.01458	0	0	0	0	0	0.0265061	0	0.01645	0	0	0	0.02656	0	0	0	0
Oscillibacter sp PC13	0.00547152	0.00271321	0	0	0.000116136	0	0	0	0.00628	0	0	0	0.0013607	0.01241	0.00308127	0.00437	0	0.0023195	0.00436	0	0.00864	0.00411164	0.00141138	0.0016312	0.00625	0.00582736	0.0127767	0	0.00401	0	0	0	0	0	0	0	0.00485078	0	0	0	0	0	0.00209795	0	0	0.00444892	0	0	0.00416
Clostridiaceae bacterium NSJ 31	0.00529865	0	0	0	0.00072585	0	0	0	0	0	0	0	0	0	0.00223853	0	0	0	0.00353	0	0	0	0	0	0.0008	0.00269552	0.0102992	0	0	0	0	0	0	0	0	0	0.00032094	0	0.000134322	0	0	0	0	0.00155541	0	0	0	0	0.02661
Clostridiales bacterium KLE1615	0.00518628	0	0	0.00786015	0.0116039	0.07441	0.0575633	0.000706875	0.02049	0.00195	0.00901	0.0451371	0.0204456	0	0.0260371	0.00451	0.263496	0.006843	0.0468	0.09828	0.08759	0.0504883	0.134607	0.103999	0.00175	0.00989002	0.00305681	0.00305	0.00243	0.24358	0	0.00036	0.01057	0.00314	0.000631902	0.0396545	0.00282427	0.112607	0.0473886	0	0.04124	0.01315	0.0323027	0.0401244	0.00518	0.00763237	0	0.0421523	0.01986
Candidatus Neoruminococcus faecicola	0.00517763	0	0	0	0	0	0	0	0.00243	0	0	0	0	0.02297	0.00963005	0.00219	0	0.000750709	0.00028	0	0.00622	0	0	0	0.00269	0.00541042	0.00390592	0	0	0	0	0	0	0	0.0206326	0	0.00761087	0	0.00176409	0	0	0	0.00096755	0	0	0.000266935	0	0.00720637	0
Coriobacteriales unclassified SGB72475	0.00514306	0	0	0	0	0	0	0	0	0	0	0	0.00304621	0	0	0	0	0	0	0	0	0	0	0	0	0.00780536	0	0	0	0	0	0	0	0	0	0	0	0	0	0	0	0	0	0	0	0	0	0	0
Rothia mucilaginosa	0.00484917	0	0	0	0	0	0	0.00184186	0	0	0	0	0	0	0	0.00122	0	0	0	0	0	0	0	0	0.00265	0	0	0.00191	0	0.00036	0	0	0	0	0	0.00078771	0	0	0	0	0	0	0.00065142	0	0.00166	0	0	0	0.01149
Anaeromassilibacillus sp An250	0.00464172	0.00178698	0.0131471	0	0	0.00085	0.0632122	0	0.05018	0	0	0	0	0	0.00760221	0.12754	0.0251723	0.000789207	0.0027	0	0.00131	0.000617712	0.0040062	0.0858224	0	0.000261795	0.0658613	0.10591	0	0	0.0287336	0	0.00159	0.02849	0.000756368	0.0357063	0.0124616	0.0399928	0.00020596	0.15846	0	0.00454	0.0122141	0	0.0024	0.00860125	0	0.00875624	0.12935
GGB3571 SGB4778	0.0045985	0	0.00692929	0	0.00386152	0.01519	0	0	0.00537	0.00121	0.02734	0	0.0274159	0.03491	0.0095686	0.02491	0	0.00568807	0	0	0.02101	0.00500926	0.0277278	0.0233514	0.02239	0.016144	0.0183708	0.00393	0.00017	0.01024	0	0.0117	0	0.00124	0.00531372	0	0.00535512	0	0.00197005	0	0.00956	0	0.00158065	0.0269342	0.01355	0.00418199	0	0.00463972	0.02381
Clostridia unclassified SGB66170	0.00443427	0	0	0	0	0	0	0	0	0	0	0	0	0	0	0	0	0	0	0	0	0	0	0	0	0.000242402	0.00228761	0	0	0	0	0	0	0.00687	0	0	0	0	0	0.01301	0	0	0	0	0	0.00954046	0	0	0
Eggerthellaceae unclassified SGB14322	0.00416631	0	0	0.00118415	0	0	0	0	0.00234	0	0	0	0.00483706	0	0	0.00349	0	0	0.00102	0	0.001	0	0.00388347	0	0.00314	0.00510985	0.00863099	0	0	0	0	0	0	0.01823	0	0	0.00721657	0	0	0.01129	0	0	0.002644	0.000307568	0	0.000830465	0	0	0
Actinomyces SGB17154	0.00415766	0	0	0	0	0	0	0	0	0	0	0	0	0	0	0	0	0	0	0	0	0	0	0	0	0	0	0	0	0	0	0	0	0	0	0	0	0	0	0	0	0	0	0	0	0	0	0	0
Clostridiales bacterium NSJ 40	0.00413173	0	0.0019784	0.0011655	0	0	0	0	0.00855	0	0	0	0	0	0	0.00111	0	0.00290659	0.00137	0	0.00152	0.00212339	0.00253346	0	0.00105	0.00551708	0	0	0	0	0	0	0	0	0	0	0.000596032	0	0	0	0	0	0.00180098	0.000615136	0	0.00296595	0	0	0.00255
Ruminococcus lactaris	0.00388971	0.00158115	0	1.90223	0	0.01214	0	0.05202	0.00893	0	0	0	0	0	0	0.0019	0	0	0.01066	0	0	0	0.0288762	0	0.01481	0.0217484	0.000199792	0.00108	0	0	0	0	0	0	0	0.406093	0	0.046044	0.0123397	0	0	0.01485	0.0197629	0	0	0	0	0	0.29556
GGB52930 SGB73859	0.00370819	0	0	0	0	0	0	0	0	0	0	0	0	0	0	7e-05	0	0	0	0	0	0	0.0472153	0	0	0.00409175	0	0	0	0	0	0	0	0	0	0	0	0	0.00605343	0	0	0	0	0.00657316	0	0	0	0	0
Clostridia unclassified SGB4373	0.00363039	0	0	0	0	0	0	0	0	0	0	0	0	0	0	0.00047	0	0.0240034	0	0	0	0	0	0	0	0	0	0	0	0	0	0	0	0	0	0	0	0	0	0	0	0	0	0	0	0	0	0	0
GGB9640 SGB15115	0.00363039	0	0	0	0.00254531	0	0	0	0.00081	0	0	0	0	0	0	0.26773	0	0	0.00376	0	0.02014	0.00585861	0.00154287	0.0133603	0.04433	0.0978531	0.010579	0.00469	0.00085	0	0	0.00192	0	0	0	0	0	0	0	0.01029	0.00934	0	0.0158448	0.0154575	0.02405	0	0	0	0
GGB9668 SGB15165	0.00353531	0	0	0	0	0	0	0	0	0	0	0	0	0	0	0	0	0	0	0	0	0	0	0	0	0	0	0	0	0	0	0	0	0	0	0	0	0	0	0	0	0	0	0	0	0	0	0	0
Lacrimispora celerecrescens	0.00347481	0	0	0.0753847	0.000300018	0.00433	0	0.0295693	0.04292	0	0.00531	0	0.0540153	0.00412	0.0026599	0.00015	0	0.00840217	0.01332	0.0227	0.01646	0.0773491	0.0775642	0.0608981	0.00462	0.00600189	0	0.00664	0.00147	0	0	0.00024	0.00582	0.00015	0	0.0395008	0	0	0.00715486	0.00279	0.00277	0	0.000574782	0.0179268	0.00654	0	0	0.0278976	0.08603
Bifidobacterium catenulatum	0.00321549	0	0	0	0	0	0	0	0.05796	0.00172	0.06419	0	0	0	0	0	0	0.00433101	0	0	0.07272	0	0	0.0190695	0	0	0	0	0.01879	0.02958	0	0	0	0	0	0	0.0952459	0	0.0240973	0.04463	0	0	0	0.00266266	0.24577	0.117956	0.0233885	0.0207405	0
GGB9646 SGB15123	0.00321549	0.00784025	0.00367418	0.0132867	0	0	0	0	0	0.00033	0.0519	0.00560333	0	0.02188	0	0.01277	0	0	0.00073	0	0.00881	0	0.000578576	0	0.01065	0.000271491	0.0159234	0.00248	0	0	0	0	0	0	0	0	0.00695065	0	0	0	0	0.08998	0.0140055	0.0141745	0.01263	0.0151164	0	0	0.03846
Lachnospiraceae bacterium OM04 12BH	0.0031982	0	0.00161781	0	0.000658104	0	0	0	0	0.00088	0.01193	0	0.0116932	0.0002	0	0.02022	0	0.133126	0.03233	0	0.02062	0.0264941	0.00381334	0.00351485	0	0.00377178	0.000379604	0	0	0.02021	0	0	0	0	0	0	0.0318189	0	0	0	0	0.01307	0.0401389	0.0463109	0	0.000217503	0.0381404	0	0
GGB4769 SGB6602	0.00301668	0	0	0	0	0	0	0	0	0	0	0	0.0123341	0	0	0	0	0	0.0006	0	0	0	0.561797	0	0	0.0372524	0.182839	0	0	0	0	0	0	0.04976	0	0	0	0	0	0	0	0	0	0	0	0	0	0	0
Christensenella massiliensis	0.00298211	0	0	0	0	0	0	0	0	0	0	0	0	0	0	0	0	0	0	0	0	0	0	0	0	5.81766e-05	0	0	0	0	0.000491093	0	0	0	0	0	0	0	0	0.00086	0	0	0	0	0	0	0	0	0
GGB3510 SGB4687	0.00287838	0.00286291	0	0.0276084	0	0	0.100434	0	0	0	0	0.0562529	0	0	0	0	0.0192381	0	0	0	0.00624	0	0.00324353	0.00218464	0.00101	0.00395601	0.00530446	0	0	0	0	0	0	0.002	0	0	0	0	0	0.00521	0	0.00214	0	0	0	0	0	0.000473844	0
Faecalicatena fissicatena	0.00277466	0	0	0	0.0158526	0.17133	0.00890974	0	0.02337	0.01442	0.02809	0	0	0.00102	0.000526712	0.00446	0	0.0281035	0.17403	0.0668	0.08536	0.191066	0.0745837	0.00726272	0.01736	0.00536194	0.00204786	0.00248	0.03568	0.50205	0	0.00208	0	0.001	0.000794665	0	0.00314521	0	0.0480513	0	0.02058	0	0.0210466	0.046847	0.07539	0	0	0.080129	0
Bacteroides ovatus	0.0027228	0	0.713844	9.84178	0.0729624	1.00029	0.22798	0.288883	0.24308	0.32291	0.07375	1.12769	0.0772613	0.00791	0.050617	0.03457	0	0.0408559	0.55749	2.30597	0.64106	0.0284727	0.147344	1.08107	0.02455	0	0	0.01969	0.00046	2.66291	11.4524	0.04876	0	0.01286	0	2.42155	0.0456927	7.47806	0.227576	0.09231	0.24134	0	0.0558209	0.295828	0.08355	0.147516	0.0636834	6.34626	4.55672
Candidatus Metaruminococcus caecorum	0.00271415	0	0	0	0	0	0	0	0	0	0.00015	0	0	0	0.00059694	0	0.0111409	0	0	0	0	0.000752836	0.0015078	0	0	0.00291853	0	0.00019	0	0	0.000389168	0	0	0	0	0.00236313	0	0	0	0.00152	0	0	0.000114956	0	0.00331	0.00164116	0	0.00277396	0.00244
GGB9627 SGB15081	0.00268822	0.00618425	0.0390711	0	0.0727495	0.03028	0	0	0.02162	0.04703	0.02014	0.0260252	0.00947221	0.0449	0.0422774	0.09973	0	0	0.05684	0	0.11443	0.180565	0.0456987	0.0560628	0.08853	0.0614442	0.0734333	0	0.01475	0	0	0.02323	0	0	0	0	0	0	0.0148828	0.01936	0	0	0.0666077	0.0164505	0.08134	0.091717	0	0.099675	0
Holdemanella biformis	0.00268822	0	0	0	0.0350634	0	0	0	0.05657	0	0.03316	0	0	0	0	0	0	0	0	0	0	0	0.0063994	0	0	0.0160664	0	0	0	0	0	0	0	0.06443	0	0	0	0	0	0	0	0	0	0	0	0	0	0	0
Lawsonibacter sp NSJ 51	0.00267093	0	0	0.0355059	0	0	0	0	0	0	0.0014	0	0	0.04075	0	0.00347	0	0	0.00553	0	0.00094	0.000193035	0.00162177	0	0.00486	0.00157077	0.00494484	0	0	0	0	0	0	0	0.0117955	0	0.00213654	0	0	0	0	0	0.0196001	0	0	0.00448847	0	0	0
Candidatus Pseudobutyricicoccus lothianensis	0.00265365	0	0.00241697	0	0.000861342	0	0.0481836	0	0.00943	0	0	0	0	0	0	0.02158	0	0.00254086	0.00622	0	0.01089	0.00544359	0	0.0104572	0.00871	0.0285453	0.0357826	0.02981	0.00125	0	0	0	0	0.01361	0.17542	0	0	0.00501499	0	0	0.00482	0	0.000354449	0.00608106	0	0.00411278	0	0.0135835	0
GGB9559 SGB14969	0.00248941	0	0.00627632	0.00835433	0	0.0072	0	0	0	0	0.02789	0	0	0	0	0	0	0	0	0	0	0.00586826	0	0.00501982	0.00199	0	0.00759208	0	0	0	0	0	0	0	0	0	0	0	0	0	0	0	0	0.0011424	0.00327	0	0	0	0
Clostridium sp AM49 4BH	0.00246348	0	0	0.0949838	0	0.00632	0.0622531	0	0.00077	0.13177	0.00092	0	0	0	0.00394156	0.00298	0	0.0208274	0.38423	0	0.20174	0.122799	0	0.194152	0.02122	0	0.0148645	0.00414	0	0.40784	0.0383423	0.00517	0	0	0.257069	0.0601638	0.0033928	0.00160323	0.0340102	0.06794	0	0	0.0751623	0.0478048	0.00299	0.0167279	0.00024461	0.0549659	0
Bacilli unclassified SGB6571	0.00245484	0	0	0	0	0	0	0	0	0	0	0	0	0	0	0	0	0	0	0	0	0	0.000525978	0	0.32042	0	0	0	0	0	0	0	0	0.00475	0	0	0	0	0	0	0	0	0	0	0	0	0	0	0
Clostridia unclassified SGB14844	0.00242891	0.00253545	0	0	0	0	0.0641425	0	0.00239	0	0	0.000817784	0	0	0	0	0.028484	0	0	0	0.00197	0	0.00122728	0.000135933	0	0	0	0.01124	0	0	0	0	0	0.06921	0	0.00496642	0	0	0	0.01427	0	0	0	0	0	0	0	0.0254099	0
GGB33516 SGB54347	0.00235111	0	0	0	0	0	0	0	0	0	0	0	0	0.03223	0.00743542	0.02117	0	0	0	0	0	0.0102502	0.00360295	0	0.02451	0.00140594	0	0.05319	0	0	0	0	0	0	0	0	0	0	0	0	0	0	0.000220333	0.0314159	0	0.0027781	0	0	0
Lachnospiraceae unclassified SGB4894	0.00235111	0	0.00306019	0	0	0.00285	0	0	0.00153	0.00648	0.00106	0	0.499482	0	0	0.04185	0	0.131355	0	0	0.00083	0.226247	0.126796	0	0.00073	0.00669031	0.000489489	0.00333	0	0	0	0	0	0	0.00213506	0	0.147816	0	0	0	0	0	0.0969083	0.716835	0	0.248131	0.201512	0	0.13739
Candidatus Woodwardibium gallinarum	0.00228196	0	0	0	0	0	0	0	0	0	0	0	0	0	0	0	0	0	0	0	0	0	0	0	0	0	0	0	0	0	0	0	0	0.03129	0	0	0	0	0	0	0	0	0.0024524	0	0	0	0	0	0
Clostridia unclassified SGB15402	0.00220417	0	0	0	0	0	0	0	0	0	0.00014	0	0	0	0.000728618	0	0	0	0	0	0	0	0.00149027	0	0.00101	0.00243372	0.00179812	0	0	0	0	0	0	0.001	0	0	0	0	0	0.01861	0	0	0	0	0	0.00646577	0	0	0
GGB9694 SGB15203	0.00216095	0	0	0.0103403	0	0	0.0326946	0	0	0	0	0.00876089	0.000228246	0.15215	0.0155995	0.01701	0	0	0	0	0.00606	0	0.00421659	0.000281576	0.00031	0.0311148	0.0126668	0.03053	0	0	0	0	0	0.36441	0.0216091	0	0.00547432	0	0	0	0	0.00232	0.00355407	0.000465746	0	0.00795863	0	0.00112538	0
Actinomyces bouchesdurhonensis	0.00210909	0.00164664	0	0	0	0	0.0022634	0	0	0	0	0	0	0	0	0	0	0	0	0	0	0	0.00271755	0	0	0	0	0	0	0	0	0	0	0	0	0	0	0	0	0	0	0	0	0	0	0	0	0	0
Clostridium sp AF20 17LB	0.00210044	0	0.0214993	0.332952	0.0178656	0.40354	0	0	0.04567	0.02437	0	0	0.0147745	0	0.00388011	0.15101	0	0	0.07238	0	0.09163	0.129768	0.029709	0.459921	0.05096	0.0206915	0.018161	0	0.03228	0.25852	0	0.08495	0.07414	0	0	0	0.0472332	0	0.0122143	0	0.01894	0.23537	0.0617986	0.0629723	0.00679	0.0448352	0.224054	0.0420635	0.06984
GGB9610 SGB15045	0.00203994	0	0	0	0	0	0	0	0	0	0	0	0	0	0	0.0001	0	0	0	0	0	0	0	0	0	0.000455717	0	0	0	0	0	0	0	0	0	0	0	0	0	0	0	0	0	0	0	0	0	0	0
Clostridia unclassified SGB6276	0.00197079	0	0	0	0.068346	0.03335	0	0	0.02288	0	0	0	0.0173906	0.00578	0	0.11805	0	0	0.00692	0	0	0.0253841	0.153586	0.229727	0	0.0217484	0	0	0.00274	0	0	0	0	0.0407	9.57427e-05	0	0	0	0.0244644	0.09334	0.02245	0.01004	0.0136894	0.00268023	0	0.00699963	0	0	0
GGB45540 SGB63220	0.00190164	0	0	0	0	0	0	0	0	0	0	0	0	0	0.00570605	0	0	0	0	0	0	0	0	0	0	0	0	0	0	0	0	0	0	0.00475	0	0	0	0	0	0	0	0	0	0	0	0.00194764	0	0	0
Clostridiaceae bacterium OM08 6BH	0.00184977	0	0.0137416	0	0.00429703	0.01126	0	0	0.01482	0.00873	0.00383	0.036823	0.0490115	0	0	0.00171	0	0.0142635	0.01105	0.03216	0.10696	0.11364	0.0804746	0.130428	0.00171	0.00151259	0.00134859	0	0.00198	0.03009	0	0.00319	0.01104	0	0	0.0130356	0.00198983	0	0.0344938	0.00107	0.01243	0.02592	0.00402347	0.00800555	0.00726	0.00678213	0.0380181	0.0695168	0.0092
Barnesiella intestinihominis	0.0018152	0	0.14496	0	0.675737	1.09344	0.207868	0.0785826	0.57154	0.62144	0.20224	0.395558	0.114027	0.03745	0.0147128	0.04745	0	0.00981697	1.16668	0	0.27769	0.717048	0.0417276	0.267323	0.03894	0.0044796	0.190721	0	0	1.18924	1.32273	0.02732	0	0.13068	0	0.920689	0.0484803	3.99033	0.347329	0.36773	0.1872	0.93219	0.507025	2.35332	0.04467	1.04589	1.62446	1.07097	4.9742
Megasphaera elsdenii	0.0018152	0	0	0	2.73489	0	0	0	0	0	0	0	0	0	0	0	0	0	0	0	0	0	0	0	0	0	0	0	0	0	0	2.11595	0	0	0	0	0	0	0	0	0	0	0	0	0	0	0	0	0
Candidatus Heteroclostridium caecigallinarum	0.00176333	0	0	0	0	0	0	0	0	0	0	0	0	0	0	0.02847	0	0	0	0	0	0	0	0	0	0	0	0	0	0	0	0	0	0.00114	0	0	0	0	0.00172827	0	0	0	0.0088708	0	0	0.000385573	0	0	0
Allisonella histaminiformans	0.00172876	0	0.00298223	0	0.0503159	0	0	0	0	0	0	0	0.0210864	0	0	0	0	0.0206156	0.01294	0	0	0.0101729	0.00502309	0	0	0.0104136	0	0	0	0	0	0	0	0	0	0	0	0	0	0	0.04576	0	0	0	0	0	0	0	0
Oscillibacter SGB15077	0.00172876	0	0	0.0115898	0.0118652	0	0.00488166	0	0	0	0	0.00402077	0	0	0.124629	0.00371	0	0	0	0	0.00044	0	0	0.0135254	0	0.0410921	0	0	0	0	0	0	0	0.32283	0	0	0	0	0	0.00219	0	0	0	0	0	0.0247558	0	0.0152222	0
Christensenellaceae bacterium	0.00170283	0.00584744	0.062656	0.0142471	0.0200044	0	0.029194	0	0.01997	0.01375	0.00519	0	0.0470802	0.00123	0.124787	0.16122	0	0.00411928	0	0	0.05191	0.0346208	0.00590849	0	0.03226	0.130471	0.0387196	0.00197	0.02922	0.02858	6.48613e-05	0.01565	0	0.02832	0	0.0152451	0.0321123	0.00972692	0	0.00791	0	0	0.0357036	0.0817339	0	0.16378	0	0.101215	0.1625
Agathobaculum butyriciproducens	0.0015991	0.0430091	0.0824985	0.0112914	0.00527451	0.0012	0.0742798	0.014466	0.01523	0	0.11304	0.000908649	0.0130715	0.00806	0.0103411	0.00444	0	0.0464862	0.09767	0.00668	0.00945	0.00874448	0.00419906	0.273993	0.04336	0.0299803	0.152681	0.01175	9e-05	0.02353	0	0.02839	0.31625	0.01033	0.00698922	0.0298273	0.0498282	0.0756647	0.0109159	0	0.0041	0.00454	0.0127506	0.00326901	0.01588	0.00814647	0.0040643	0.0551929	0.00424
Actinomyces sp ICM58	0.00157317	0	0.000896617	0	0	0	0.00117006	0	0	0	0	0	0	0	0	0	0	0	0	0	0	0	0.00234937	0	0	0.00139624	0	0	0	0	0	0	0	0	0	0	0	0	0	0	0	0	0	0	0	0	0	0	0
GGB4768 SGB6601	0.00133979	0	0.0684255	0	0	0	0	0	0	0	0	0	0	0	0.0660585	0.00285	0	0	0	0	0	0	0	0	0.00548	0.0158046	0	0	0.00079	0	0	0	0	0	0	0	0	0.0213504	0.0102801	0	0	0	0	0.282769	0	0	0	0	0
Ruminococcaceae unclassified SGB14835	0.00127928	0	0	0	0	0	0	0	0	0	0	0	0	0	0.017162	0.00327	0	0	0	0	0	0	0.0100725	0	0	0.00429537	0	0	0	0	0	0	0	0	0	0	0.000623541	0	0	0	0	0	0	0.0773489	0	0	0	0	0
Blautia massiliensis	0.00120149	0.0181785	0.00243646	0.0590957	0	0.1004	0.0289159	0.0454789	0.00151	0	0.00741	0.0280773	0.0692815	0.0042	0.00199273	0	0	0.017786	0	0.09604	0.10022	0.0145934	0.028473	0.0253321	0.00186	0	0	0	0.00059	0	0	0.00171	0.01032	0.00266	0.00894237	0.0956299	0.00421807	0.115892	0.000680562	0.00247	0.00891	0.07228	0	0.0154926	0.02214	0	0.0126539	0.0449164	0.0611
Anaerosacchariphilus sp NSJ 68	0.00108047	0	0.00851786	0	0	0	0	0	0.00115	0	0	0	0.00290575	0	0.000535491	0.00493	0	0	0.00014	0	0.00599	0.00650528	0.0102741	0.00844728	0.00373	0.00163864	0.000409572	0.00191	0	0.01595	0	0.00183	0	0	0	0	0.00245749	0	0	0	0.00043	0	0.00244282	0	0.00648	0	0	0	0
Alistipes finegoldii	0.000968105	0.123685	0.157736	0	0.0138492	0.06202	0	0.415921	1.80372	0.26087	0.30722	0.767914	0.0934843	0.30257	0.226363	0.19259	52.3852	0	0.03434	0	0.84572	1.58603	0.0111858	0.0424792	0.78954	0.397715	1.97146	2.78763	0.28297	0.69848	3.16822	0.05097	0.01933	0.07394	0.610302	1.34615	9.55159	2.70873	0.0933893	1.22605	0.2008	1.34879	0.166744	1.07222	0.65688	0.36586	6.6587	0.233822	1.29413
Candidatus Avimonas narfia	0.000942174	0.00592229	0.00927804	0.00705829	0.00588422	0	0.00703956	0	0.00171	0	0	0	0	0.02711	0.00131678	0	0	0	0.00016	0	0	0.00159254	0	0.00606845	0.00038	0	0.0234355	0.02367	0.00035	0.0064	0	0	0	0.00385	0	0.0152643	0.000430977	0.0126108	0.00290135	0.01822	0	0	0.00517304	0	0	0.000879898	0	0.0193585	0
Gemmiger SGB15295	0.000769298	0	0	0	0.0342214	0	0	0	0	0.01318	0	0	0.0072951	0.11782	0	0	0	0	0	0	0	0	0.0154988	0.215134	0	0	0	0	0	0	0	0	0	0	0	0.0498947	0	0	0	0	0	0	0	0.0302471	0	0	0.0190796	0	0
Streptococcus salivarius	0.000734722	0	0	0	0	0	0.00191814	0	0	0	0	0.00629997	0.0090245	0	0	0	0	0	0.00285	0	0	0.00213304	0	0.00966097	0	0.000164834	0.0023975	0	0	0.01514	0	0	0	0	0	0.00454374	0	0	0.000438784	0.00182	0	0	0	0	0.00118	0	0.00585184	0	0.02242
Oscillospiraceae bacterium NSJ 64	0.000674216	0	0	0	0	0	0	0	0	0	0	0	0.000711074	0	0	0	0	0.00306058	0.00312	0	0	0.00453632	0.00375198	0	0	0.00126049	0	0	0	0	0	0	0	0	0	0	0	0	0	0	0	0	4.78985e-05	0	0	0	0	0	0.00246
Harryflintia acetispora	0.000544559	0	0	0	0	0	0	0	0	0	0	0	0	0.00496	0	0	0	0.00199227	0	0	0.0009	0.00150567	0	0	0.00023	0.000814472	0.00284703	0.00413	0	0	0	0	0	0	0	0	0	0	0	0.00067	0	0	0	0	0	0.000840352	0	0	0
Intestinibacter bartlettii	0.000535915	0.00664269	0	0	0	0	0	0	0	0	0	0	0	0	0	0	0.00661371	0	0	0	0	0	0	0.00181568	0	0	0	0	0	0	0.0016586	0	0	0	0	0	0	0	0	0	0	0	0	0.000421807	0	0	0	0	0
Bittarella massiliensis	0.000492696	0.000636202	0.000185171	0.010331	0	0	0.00194691	0	0	0	0	0	0	0.00029	0	0.02327	0	0	0	0	0	0.000540498	0.000184092	0	0.00014	0.0019877	0.00471508	0.0006	0	0	0.00255739	0	0	0	0	0.00427477	0	0.00611965	0	0.00151	0	0	0	0	0.00021	0.00211571	0	0	0.00016
Clostridium sp AF27 2AA	0.000492696	0.0397345	0	0	0.0013646	0.01419	0.019354	0.102049	0.00802	0.00698	0.0881	0	0.00108856	0	0.00183471	0	0	0	0.00359	0.03029	0.02227	0.0313875	0.0506868	0.0113116	0.01897	0.0128376	0	0	0.02012	0.01784	0	0.09706	0.27747	0	0	0.00518736	0.00266839	0	0.00213123	0	0.00051	0.00462	0.00638966	0.00370839	0.00786	0.00570451	0.000686791	0.0156566	0.00781
GGB9186 SGB14125	0.00043219	0	0	0.00777624	0	0	0	0	0	0	0	0	0	0.00965	0	0	0	0	0	0	0	0	0	0.00467028	0	4.84805e-05	0	0.00285	0	0	0	0	0	0	0	0.000595585	0	0	0	0.00789	0	0	0	0	0	0	0	0	0
Angelakisella massiliensis	0.000414902	0.00342426	0.000789413	0.0780794	0	0	0	0	0	0	0	0.00205203	0	0	0	0	0	0	0	0	0	0.00186279	0.000140261	0	0	0	0	0	0	0	0	0	0	0.00219	0	0	0	0	0	0.00011	0	0	0	0	0	0	0	0.00140179	0.0048
GGB51441 SGB71759	0.000397615	0	0	0	0	0	0	0	0	0	0	0	0	0	0	0	0	0	0.00085	0.0054	0.00136	0.0044398	0.00555784	0.0103115	0	0.0122947	0	0	0	0.0133	0	0	0	0	0	0	0	0	0.000385055	0	0	0	0	0	0	0	0	0.000434357	5e-05
Anaerobutyricum hallii	0.000388971	0.00289097	0.00645174	0	0	0.01163	0.00754786	0.00417156	0.01894	0	0.00278	0	0.0127818	0	0.00154502	0.00042	0	0.00143405	0.03546	0.02706	0.00754	0.035335	0.014631	0.155877	0	0.00632186	0	0.00032	0	0.06591	0.0731172	0	0.00173	0.00015	0.00148401	0.086504	0.00383294	0.0500228	0.00256106	0.00199	0.01031	0.00934	0.00227997	0.01138	0.00372	0.0088583	0.0218268	0.0179468	0.02247
Anaerotruncus massiliensis	0.000337108	0	0	0	0	0	0	0	0	0	0.00382	0	0	0	0	0.00043	0	0	0	0	0	0	0	0	0	0.000533286	0	0.00129	0	0	0	0	0	0	0	0	0	0	0	0.00166	0	5e-05	0	0	0	0	0.000536261	0	0
Blautia wexlerae	0.000293889	0.0639102	0.0233023	0.0401026	0.00331955	0.07977	0.100108	0.0434778	0.03775	0.00575	0.0032	0.0037406	0.0440252	0.01354	0.00133434	0	0.154374	0.0132722	0.0565	0.07788	0.04386	0.116333	0.106677	0.261419	0.0004	0.0239979	0.00321664	0.02163	0.0035	0.19234	0.108003	0.00153	0.00955	0.00586	0.0046148	0.18102	0.0184953	0.1173	0.0284403	0.00555	0.0704	0.03143	0.00652378	0.018955	0.01567	0.00100842	0.00346218	0.0600202	0.10403
Candidatus Aristotella avistercoris	0.000276601	0	0.000263138	0	0	0	0.00205241	0	0	0	0	0	0	0	0	0.00168	0	0	0	0	0	0	0.00071007	0	0	0.00454747	0.000829135	0	0	0	0	0	0	0.00168	0	0.00740639	0	0	0	0.00183	0	0	0	0	0	0	0.000536261	0.000612048	0.00561
Hydrogeniiclostidium mannosilyticum	0.000224739	0.00502412	0.000623734	0	8.7102e-05	0	0.0498427	0.00935862	0	0	0	0	0	0	0.00133434	0	0.263515	0	0	0	0	0	0	0	0	0	0.000998957	0.00685	0	0	0	0	0	0	0	0.0012296	0	0.0933882	0	0	0	0	0	0	0.00494	0	0.005579	0	0.07962
Clostridiales bacterium	0.000216095	0.192853	0.00811828	0.245212	0.0062907	0.01078	0.00688611	0.161307	0.0313	0	0.41381	0.0719953	0	0.35749	0	0.02472	0.788554	0.00406153	0.03203	0	0.00305	0.0428634	0.00891533	0	0.07276	0.0122074	0.0275213	0.00202	0.00379	0.05221	0.210521	0.00682	0	0.01135	0.0843494	0.43155	0.0658753	0.283244	0.00604447	0	0	0	0.0211903	0.00641498	0	0.00483449	0.02575	0.0174236	0.03806
GGB2977 SGB3959	0.00018152	0	0	0	0	0	0	0	0	0	0	0	0.00102711	0	0	0	0	0	0	0	0.00071	0.00142846	0.000350652	0	0	0	0	0	0	0	0	0	0	0	0	0	0	0	0	0	0	0	0	0.00157299	0.00084	0	0	0	0
Eubacterium ramulus	0.000138301	0	0.0104768	0	0	0.03248	0.00450762	0.024432	0.00814	0	0.00343	0	0.0470802	0.01906	0	0	0	0	0.009	0.03072	0.01577	0.0240425	0.00305944	0.133117	0.01349	0.000446021	0	0	0	0.01732	0	0.00329	0.00208	0	0	0	0.00335612	0	0.000922341	0.00803	0.00258	0	0.00422465	0.0146051	0.00062	0	0	0.0205234	0.00526
Prevotella copri clade C	0.000103725	0	0	0	0	0	0	0	0	0	0	0	1.88838	0	0	0	0	0	0	44.9022	0	0	0	0	0	0	0	0	0	0	0	36.1582	0	0	0	0	10.207	0	0	0	0	0	0	0	0	0	0	0	0
Candidatus Parachristensenella avicola	9.50817e-05	0	0	0.00245222	0	0	0.00554341	0	0	0	0	9.8437e-05	0.000763746	0.00385	0.00257211	0.00515	0	0	0	0	0	0.000231642	0	0	0	0	0	0.00153	0	0	0	0	0	0.00293	0	0.000413067	0	0	0	0	0	0	0	0	0	0.0013149	0	0	0.01923
Eubacteriaceae bacterium	8.64379e-05	0	0.000857634	0	0	0	0.0216558	0.0105633	0	0	0.00243	0	0	0	0	0.00158	0	0	0	0.00073	0	0	0.0339782	0.0140594	0	0.00145441	0.0841921	0.00081	0	0.00276	0	0	0	0.00221	0	0.00173873	0	0	0	0	0	0	0.000411927	0	0.00042	0	0	0.00947687	0
GGB9694 SGB15201	8.64379e-05	0	0	0	0	0	0	0	0	0	0	0	0	0	0	0	0	0	0	0	0	0	0	0	0	0	0	0.27556	0	0	0	0	0	0.00333	0	0	0	0	0	0.01604	0	0	0	0	0	0.00108751	0	0	0
Candidatus Heteroruminococcus faecigallinarum	7.77942e-05	0	0	0	0	0	0	0	0	0	0	0	0	0	0	0	0	0	0	0	0	0	0	0	0	0	0	0	0	0	0	0	0	0.0014	0	0	0	0	0	0	0	0	0	0	0	0	0	0	0
GGB9348 SGB14315	5.18628e-05	0	0	0	0	0	0	0	0	0	0	0	0	0	0	0	0	0	0	0	0	0	0	0	0	0	0	0	0	0	0	0	0	0.01382	0	0	0	0	0	0.0338	0	0	0	0	0	0	0	0	0
Bacteroides salyersiae	3.45752e-05	0	0	0	0	0	0	0	0.04405	0.03048	0	0	0.375316	0	0.000333584	0.01708	0	0	0	0	0	0.247017	0.135904	0	0	0	0	0	0	0	0	0	0	0.00217	0	0	0	0	0.0365086	0.02538	0	0.06931	0.0206251	0	0	0	0.957829	0	0.58842
GGB6613 SGB9347	0	13.2824	0	0	0	0	0	0	0.02623	0.02424	0	0	0	0	0	0	0	0	0.07469	0	0	0.0733436	0.359778	0	0	0	0	0.0521	0	0	0.421645	0	0	0	0	0	0	0.266459	0	0	0	0	0	0.570951	0	0.0223929	0.183627	0	0
Bacteroides eggerthii	0	6.76348	0	0	0	0	0	0	0	0	5.47159	3.48746	0.0478439	0.02512	0	0.04373	0	0	0.23089	0	0	0	0.44951	0	0	0.0127213	0	0	0	0	0	0	0	0	0	0	0	10.0146	0.0636236	0	0	0.01721	0	0	0	0	0	0	0
Phocaeicola dorei	0	4.69838	5.04129	0	1.50552	8.49785	0.00249358	0.421208	1.59178	0	0	0	0.0254407	0.40129	0.00100953	0.96566	0	0.0190853	0.84378	3.58968	1.45731	0.385568	0.054877	0.850971	0.11402	0	0.226054	0.01478	0	5.67602	0	0	0	0.79224	0.154117	0	0	1.16733	0.22155	0.36412	0.23119	1.82469	0.273625	0	0.00187	0.160833	0.604846	0	2.56682
Alistipes SGB2305	0	1.07274	0	0	0	0	0	0	0	0	0	0	0	0	0	0	0	0	0	0	0	0	0	0	0	0	0	0	0	0	0	0	0	0	0	0	0	0	0	0	0	0	0	0	0	0	0	0	0
Roseburia faecis	0	0.409246	6.90514	1.47645	1.08115	0	0.450522	0.0480177	0.08566	0.32161	0.13118	2.03683	0.0220609	0	0.115543	0	0	0.258504	0	0.00798	1.06284	0.0287043	0.182313	9.62363	0.09138	0.298368	0.183229	0.00724	0.45974	0	0.148671	0.06466	1.18024	0.06617	0	0.944282	0	1.41065	0.660173	0.03594	0.90857	0	0.973518	0.493005	0.1429	0.128801	0	2.3873	0
Candidatus Gastranaerophilales bacterium	0	0.391292	0	0	0	0	0	0	0.01076	0	0.2808	0	0.00542523	0	0	0.01679	0	0	0.03974	0	0	0	2.56183	0	0	0	0	0.005	0	0	0	0	0	0	0	0	0	0	0.00182677	0	0	0	0.00364987	0	0	0	0	0	0
Dialister invisus	0	0.371701	0	0.536066	0	1.61473	1.94906	0.506301	1.03333	0.81226	0	0	0	0.55775	0	0.09111	1.43285	0	0	3.83796	0	0	1.02371	1.8294	0	0	0	0.8983	0	0.50879	3.48543	0.12092	0.36938	0.04174	0.306769	2.33878	0	2.12916	0.577439	0.07281	0.79506	0	0.872107	1.28105	0	0.308696	0	1.29478	1.19085
Rikenellaceae unclassified SGB2227	0	0.307033	0	0	0	0	0	0	0	0	0	0	0	0	0	0	0	0	0	0	0	0	0	0	7.6902	0	0	0	0	0	0	0	0	0	0	0	0	0	0	0	0	0	0	0	0	0	0	0	0
Bacteroidaceae bacterium	0	0.210788	0	0	0	0	0	0	0	0	0	0	2.54602	0.0013	0	0	0	3.17358	0	0	0	0	0.405398	0	0	0	0	0	0.14855	0	0	0	0	0	0	0	0	0	0	0	0	0	0.934643	0	0	0	0	0	0
GGB9581 SGB79823	0	0.205924	0	0	0	0	0.0342195	0.026463	0	0	0	0	0	0	0	0	0	0	0	0	0	0	0	0.00213609	0	0	0	0	0	0.00606	0	0	0	0	0	0	0	0	0	0	0	0	0	0	0	0	0	0	0
Bacteroides finegoldii	0	0.120729	0	0	0	2.10689	0.042995	0	0	0	0.42323	0	0.0474137	0.00306	7.02283e-05	0	0	0	0.06211	0	0	0	0.0266057	0	0	0	0.00225764	0	0	0	0	0	0	0	0	0	0	0	0.138736	0	0	0	0	0.000852402	0.02832	0	2.84966	0	0
Lacrimispora saccharolytica	0	0.0865608	0	0.0560094	0	0.0085	0.00533242	0	0	0	0	0	0	0	0	0	0	0	0	0	0	0	0	0	0	0	0.00174818	0	0	0	0.0787601	0	0	0.00016	0	0.00151778	0	0.0482338	0	0.00332	0	0.00371	0	0	0	7.90919e-05	0	0	0.01959
GGB3277 SGB4327	0	0.0773733	0	0	0	0	0	0	0.00994	0	0	0	0	0	0	0	0	0	0.26211	0	0.61058	0	0.633374	0	0	0	0.00710259	0	0	0	0	0	0	0	0	0	0.0216497	0.344137	0	0	0	0	0.0895894	0	0	0	0	0	0
Clostridium sp AM22 11AC	0	0.0756706	0.0142094	0	0	0.04043	0.0589539	0.030545	0.00726	0.00061	0.00279	0.0272898	0.0168463	0.0067	0.000254577	0.0004	0.325383	0	0.07369	0.13462	0.01519	0.00972896	0.106905	0.025303	0	0	0	0.02322	0	0.01185	0	0.00049	0.01211	0	0	0.161682	0	0	0.00316103	0	0.00915	0	0	0.00515835	0.00032	0	0.01208	0.0813135	0.04595
Roseburia sp AF02 12	0	0.0700289	0	0	0.206906	0	0.134691	0	0.30264	0	0.00115	0.204408	0.0117634	0.33694	0	0.00148	0	0	0.82936	0.00558	0.00965	0	0.0268775	1.32508	0.01377	0.000727208	0.000439541	0.06101	0.00213	0.09136	0.0052167	0.00637	0	0	0.0391013	0	0.0246757	0	0.00152231	0	0.25411	0.01689	0.00149443	0.15613	0.00229	0.171728	0.374518	0.0785001	0.53523
GGB9615 SGB15052	0	0.0484542	0.0882096	0	0	0	0	0	0	0	0	0	0.0522332	0	0.0050301	0.00138	0	0	0.06593	0	0.09243	0	0.00145521	0	0.04593	0	0	0	0.58884	0	0	0	1.60023	0	0	0	0	0	0	0	0	0	0	0	0	0	0	0	0
Butyricimonas virosa	0	0.0400994	0.00098433	0	0.0113329	0	0	0	0.00518	0	0	0	0.0230792	0	0	0	0	0.00295472	0.09644	0	0	0.162439	0.1068	0	0.00395	0.00253068	0.00774192	0	0.00086	0	0	0	0	0.01273	0	0	0.00492414	0.116606	0	0	0	0.02593	0	0	0	0.00795863	0.0255994	0	0
Faecalibacillus intestinalis	0	0.0393229	0.0973219	0	0.00327116	0.00041	0.0136188	0.0227196	0.01044	0.02408	0.01547	0.0138417	0	0	0.00324806	0.0016	0	0	0.03791	0.00149	0	0.0340514	0.00170943	0.0507128	0.00348	0.0019877	0.00222768	0.00476	0	0.02425	0	0	0.00433	0.00045	0	0.0180885	0.00614371	0	0.00330431	0.02541	0	0	0	0	0.03364	0	0.00680205	0.0322312	0.01984
Escherichia coli	0	0.0350659	0.225217	0	6.68662	0.00985	0	0.0185878	0.06493	0.00634	0.03691	0.0183244	0.0985935	0.04128	0.000333584	0.02866	0.105456	0.00230025	0.00234	0.0103	0.06158	0.0016601	0.00328736	0.0937648	0.00264	0.0187813	1.92889	0.155	0.00186	0	0.11599	0	0.47535	0	0	0.0209512	0	0.0501108	0.000250734	0.16408	0	0	0	0.0534026	0.15529	0.262506	0	0.0460418	3.55495
Bifidobacterium pseudocatenulatum	0	0.0332509	0	0	0	0.13584	0	0.000537623	0	0	0	0	0	0	0.00342363	0	0	0	0	0	0	0	0	0	0	0	0	0	0	0	0.0128611	0	0.30161	0	0	0	0	0	0	0	0.00011	0	0.00903366	0	0.09506	0	0.0184587	0	0
Candidatus Schneewindia gallinarum	0	0.0323714	0	0	0	0	0.00104538	0	0	0	0	0	0	0	0	0	0	0	0	0	0	0	0	0	0	0.000756296	0.000739228	0.00069	0	0	0	0	0	0	0	0.0063305	0	0.00389077	0	0.00401	0	0	0	0	0.00019	0.00247162	0	0	0.01252
GGB9574 SGB14987	0	0.024447	0	0	0	0	0	0	0	0	0.01635	0	0	0	0	0.01906	0.0125574	0	0	0	0	0	0	0	0	0	0	0	0	0	0.0154555	0	0	0	0	0	0	0	0	0	0	0	0	0	0	0.00572428	0.00910704	0	0.00056
Clostridium sp AT4	0	0.0239979	0	0	0	0	0	0.0083232	0	0	0	0	0	0	0	0	0.0376819	0	0	0	0	0	0	0	0	0	0	0	0	0	0.244861	0	0	0	0	0.00677238	0	0.00720477	0	0	0	0	0	0	0	0	0	0	0
GGB3677 SGB4990	0	0.0228471	0.12885	0.010676	0	0	0	0	0	0	0	0	0	0	0	0	0	0	0	0	0	0	0	0	0	0	0	0.00068	0	0	0.111895	0	0	0.00381	0	0	0	0	0	0.00015	0	0	0	0	0	0	0	0	0
Holdemania massiliensis	0	0.0187586	0.000146188	0.0268252	0	0	0	0	0	0	0	0	0	0.00837	0	0	0	0	0	0	0	0	0	0	0	0	0	0	0	0	0	0	0	0	0	0	0	0.053151	0	0	0	0.01888	0	0	0.00174	0	0.00380087	0	0
Blautia faecis	0	0.0151378	0.00675387	0.132066	0.0169946	0.00917	0.0343826	0.0206388	0.00637	0	0.00762	0.0470301	0.000447713	0	0	0	0	0.00615004	0.01369	0.0073	0.01925	0.0441374	0.0133335	0.151138	0	0.0133612	0.000949009	0.01427	0.00041	0.12038	0.0659083	0.00042	0	0.00396	0.00600307	0.141413	0	0.141583	0.0138441	0.27584	0.00135	0.00661	0.0232882	0.0242276	0	0.00586269	0.0256747	0.0198817	0.18528
Evtepia gabavorous	0	0.0126866	0	0	0	0	0	0	0	0	0	0	0	0.0367	0	0	0	0.0176994	0.04866	0	0.05241	0.0209732	0	0	0	0	0.0289098	0	0	0	0	0	0	0	0	0	0	0	0.00432515	0	0.00523	0.00593	0	0	0	0	0.0358448	0	0.04674
Anaerotruncus colihominis	0	0.0124901	0	0.0254453	0	0	0.000210995	0.0148045	0	0	0.00667	0.00605766	0	0.0076	0	8e-05	0.0289625	0	0	0	0	0	0	0	0	0	0	0.00502	0	0	0.00579119	0	0	0	0	0	0	0.0244395	0	0	0	0	0	0	0.00314	0	0.00561663	0	0.0158
Intestinimonas butyriciproducens	0	0.0124527	0.0117048	0.0589744	0.0396507	0	0.0150094	0.00247904	0	0.00452	0.01428	0.105948	0.0022649	0.08474	0.0071984	0.02196	0.0843511	0	0.00286	0	0.00203	0.00407304	0.000412016	0	0.00069	0.00254038	0.0390093	0	0.00045	0.04945	0	0	0	0	0.0603371	0	0.01767	1.35122	0	0	0	0.43036	0.0121854	0.00543956	0.10984	0.0265749	0.000141121	0	0.05318
Ruminococcus torques	0	0.0112364	0.0220938	0.0495385	0.0287146	0.02316	0.0100798	0.242309	0.00274	0.01226	0	0.00392991	0	0.03665	0.00368698	0.00198	0	0	0.03045	0.05752	0.03124	0.0710562	0.0334084	0.0751808	0.01139	0.0107239	0.00547429	0.01814	0.00326	0.03991	0.197151	0	0.06668	0.00204	0.00303505	0.29909	0	0.0346357	0.00486244	0.00222	0.01091	0.01266	0.00713688	0.00497381	0.02209	0	0.000837321	0.000533074	0.00366
Clostridium sp SN20	0	0.0091033	0	0.00365502	0	0	0.000872752	0.00933871	0	0	0	0	0	0	0	0	0	0.00332044	0	0	0	0	0	0	0	0	0.00148845	0	0	0	0	0	0.05018	0	0	0.00829017	0	0.0633179	0	0	0	0	0	0	0	0	0	0	0
Pseudoflavonifractor capillosus	0	0.00848581	0	0.0232168	0	0	0.0155081	0	0	0	0.00629	0.0104267	0	0	0.0545147	0	0.660404	0	0	0	0	0	0	0.0244389	0	0	0	0	0	0	0	0.00168	0	0.001	0.0104455	0.0041691	0	0	0	0	0	0	0	0.00400717	0	0	0	0.0239587	0
Eubacterium ventriosum	0	0.00797123	0.0241989	0	0.0240208	0.0227	0	0	0.00576	0	0	0.0545719	0	0	0.00340607	0.00127	0	0	0.02867	0	0	0.053934	0.018304	0.269128	0.00262	0.0142921	0.0712456	0.00282	0	0.06106	0	0.00237	0.15012	0	0	0.0730265	0	0.0319473	0	0.00091	0.02653	0	0	0	0.01559	0	0	0	0
Adlercreutzia equolifaciens	0	0.00724147	0	0	0.00129685	0.00549	0	0.0017423	0.0058	0.00042	0.08518	0	0	0.00422	0.00822549	0.05171	0	0	0	0	0	0.00650528	0	0.00525285	0	0	0.0514963	0.02974	0	0.00976	0	0.00479	0	0.00437	0	0.00820371	0.00302601	0.0192974	0.00405651	0.00423	0	0	0.0050485	0	0.01358	0.00138411	0.000498629	0.00734458	0.01435
GGB3537 SGB4727	0	0.00702628	0	0.0304989	0	0	0.00669429	0	0	0	0	0	0	0	0	0.002	0	0.00744935	0	0	0.0032	0	0	0	0.00202	0	0	0.11795	0	0	0.0418355	0	0	0.00174	0	0	0	0.232087	0	0.04584	0	0.00174	0	0	0	0.00433028	0	0	0
Gordonibacter pamelaeae	0	0.00586615	0	0.036345	0	0	0.013542	0	0	0	0	0	0	0	0	0	0.0374618	0	0	0	0	0	0	0	0	0	0	0	0	0.00664	0	0	0	0.0065	0	0.00812686	0	0	0	0	0	0.00216	0	0	0	0.00826511	0	0.00126358	0.01072
Eggerthella lenta	0	0.00464053	0	0	0	0	0.049344	0	0	0	0	0	0	0	0	0.0001	0.0873182	0	0	0	0	0	0	0	0	0	0	0.01574	0	0.00589	0.145187	0	0.01888	0	0	0.000163306	0	0.0238432	0	0	0	0.02659	0	0	0	0	0	0	0
Enterocloster citroniae	0	0.00461246	0	0.00619115	0	0	0.000306902	7.96478e-05	0	0	0.00253	0	0	0	0	0	0.109476	0	0	0	0	0	0	0	0	0	0	0	0	0	0.0129167	0	0	0	0	0.00855914	0	0.00848539	0	0	0	0.01331	0	0	0	0	0.0200487	0	0.04558
Ruminococcus gnavus	0	0.00447212	0	0	0	0	0.00100702	0.0215248	0	0	0	0	0.00259849	0	0	0	0.0107772	0	0	0	0	0	0	0	0	0	0	0	0	0	0.00620815	0	0.00518	0	0	0	0	0.00435023	0	0	0	0	0	0	0	0	0	0	0.00102
Lachnoclostridium sp An138	0	0.00431307	0	0.00496038	0	0	0.00857407	0	0	0	0	0.000832928	0	0	0	0	0	0	0	0	0	0	0	0	0	0	0	0.00011	0	0	0	0	0	0.00055	0	0.00180597	0	0	0	0.00012	0	0.01445	0	0	0	0.000879898	0	0.0032478	0
Phocea massiliensis	0	0.00371429	0	0	0	0	0	0.0152327	0	0	0.00701	0	0	0.0092	0	0	0	0	0	0	0	0.0013802	0.00303314	0	0.00045	0.000862953	0.0104291	0	0	0	0.0208853	0	0	0	0	0.00574452	0	0.00195516	0	0	0	0	0	0	0.00439	0	0.00947395	0	0.00208
Gordonibacter sp An232A	0	0.00348975	0	0	0	0	0.0300188	0	0	0	0	0	0	0	0	0	0	0	0	0	0	0	0	0	0	0	0	0	0	0	0	0	0	0	0	0	0	0	0	0	0	0	0	0	0	0	0	0	0
Candidatus Heritagella intestinalis	0	0.00335877	0	0	0	0	0.00250317	0	0	0	0	0	0	0	0	0	0	0	0	0	0	0	0	0	0	0	0.0112283	0	0	0	0	0	0	0.00427	0	0	0	0	0	0	0	0	0	0.0313543	0	0.00555621	0	0	0
Amedibacterium intestinale	0	0.00311552	0	0	0	0	0	0.010185	0	0	0	0	0	0	0	0	0	0	0	0	0	0	0	0	0	0	0	0	0	0	0	0	0	0	0	0	0	0	0	0	0	0	0	0	0	0	0	0	0
Anaerostipes hadrus	0	0.00295647	0	0.0163077	0	0.02088	0.00393218	0.0305748	0.00449	0	0.01193	0.0499303	0.00438057	0	0	0.0041	0	0.00215588	0.03921	0.01367	0.03754	0.066211	0.027535	0.248166	0	0.00488683	0	0.00099	0.00373	0.08975	0.187977	0	0.03791	0	0.00441374	0.0370031	0.00927976	0.0294252	0.00308044	0.00036	0.00943	0.00881	0.00513472	0.00404232	0.01048	0.0107071	0.0088342	0.0102666	0.03614
Clostridia bacterium UC5 1 1D1	0	0.00279742	0.00671488	0.00468066	0	0	0.0459202	0.0163079	0	0	0.00229	0	0	0	0	0	0.00357006	0	0	0	0	0	0	0	0	0	0	0.00112	0	0.0017	0.00243693	0	0	0	0	0	0	0	0	0	0	0	0	0	0.02502	0	0	0	0
Enterocloster lavalensis	0	0.00239511	0	0.0190024	0	0	0	0.00718822	0	0	0.02761	0	0	0	0	0	0.141061	0	0	0	0	0	0	0	0	0	0	0	0	0	0.0103593	0	0	0	0	0	0	0.01308	0	0.00738	0	0	0	0	0	0	0	0	0.05239
GGB4566 SGB6305	0	0.00201152	0	0	0	0	0	0	0	0	0	0	0	0	0	0	0.0776226	0	0.00335	0	0	0	0.00406756	0	0	0	0	0	0	0	0	0	0	0	0	0	0	0.0012513	0	0	0	0	0	0	0	0	0	0	0
Candidatus Metaruminococcus gallistercoris	0	0.00187118	0	0	0	0	0	0	0	0	0	0	0	0	0	0	0	0	0	0	0	0	0	0	0	0	0	0.00068	0	0	0	0	0	0.00357	0	0	0	0.00011731	0	0	0	0	0	0	0	0	0	0	0
Christensenella minuta	0	0.00151566	0	0	0	0	0	0	0	0	0	0	0	0	0	0	0	0	0	0	0	0	0	0	0	0	0	0	0	0	0	0	0	0	0	0	0	0	0	0	0	0.00532	0	0	0	0	0	0	0
Clostridia unclassified SGB4447	0	0.00116013	0	0	0	0.01103	0	0	0	0	0	0	0	0	0	0.00424	0	0	0.00367	0.01594	0	0	0	0	0	0	0	0	0	0	0	0	0	0	0	0	0	0.0015739	0	0	0	0	0.000229913	0	0	0	0.00531557	0.00557753	0
Candidatus Pararuminococcus gallinarum	0	0.000851387	0	0	0	0	0	0	0	0	0.00165	0.000242306	0	0	0	0	0	0	0	0	0	0.000482587	0.014105	0	0	0.000785384	0	0	0	0	0	0	0	0	0	0	0	0	0	0.00143	0	0	0	0	0	0.00179934	0	0	0.00057
Catabacter hongkongensis	0	0.000421016	0	0	0	0	0	0	0	0	0	0	0	0	0	0	0	0	0	0	0	0	0	0	0	0	0	0	0	0	0	0	0	0	0	0	0	0	0	0	0	0	0	0	0	0	0	0	0
GGB9494 SGB14891	0	0.000327457	0	0	0	0	5.75441e-05	0	0	0	0.00033	0	0.000737411	0	0	0	0.00548431	0	0	0	0	0	0.00237567	0	0	0	0	0	0	0	0	0	0	0	0	0.00928921	0	0	0	0.00025	0	0	0	0.00111603	0	0	0	0	0.00375
Erysipelotrichaceae bacterium	0	0.000280677	0	0	0.0357989	0.01405	0.0575249	0	0	0.00648	0.00428	0.00229434	0.00154505	0	0.0128167	0	0	0	0	0	0.0193	0.00118717	0.0193385	0.0387604	0	0	0.233386	0.00245	0	0	0	0.01015	0	0.05039	0	0	0	0	0.0336341	0.03138	0	0	0.16775	0.0543341	0	0.0440641	0	0.0404445	0.00067
Clostridium leptum	0	0.000224542	0	0.00125874	0	0.00668	0.00422949	0	0.00368	0.01746	0.00792	0.00523987	0	0	0.0134136	0.00446	0	0.0110104	0	0	0.02771	0.00155393	0.00280522	0.0416538	0	0.00301549	0	0.01778	0	0	0.0165767	0.00021	0	0.00394	0	0.183633	0	0	0.00902641	0.45963	0	0.00248	0	0	0	0.0119528	0	0.00117474	0.0006
GGB58233 SGB79883	0	0.00020583	0	0	0	0	0	0.00259851	0	0	0	0	0	0	0	0	0	0	0	0	0	0	0	0	0	0.0014932	0	0	0	0	0.00266858	0	0	0	0	0	0	0	0	0	0	0	0	0	0	0	0	0	0.00217
GGB3463 SGB4621	0	0.000149695	0	0	0	0	0.0082288	0	0	0	0	0	0	0	0	0	0	0	0	0	0	0	0	0	0	0	0	0	0	0	0	0	0	0	0	0	0	0.0015348	0	0	0	0	0	0	0	0	0	0	0
Candidatus Allochristensenella caecavium	0	0.000121627	0	0.0012028	0	0	0	0	0	0	0	0.000742063	0.000491607	0.00043	0	0.00155	0	0	0	0	0.00013	0	0	0.000252447	0	0	0	0	0	0.00166	0	0	0	0	0	0.00187321	0	0.0006061	0	0.00231	0	0.00078	0.00263442	0	0.00036	0.00160161	0	0.00947687	0.01208
Eisenbergiella tayi	0	9.3559e-05	0	0	0	0	0	0	0	0	0	0	0	0	0	0	0.0553599	0	0	0	0	0	0	0	0	0	0	0	0	0	0.0316338	0	0	0	0	0	0	0.00216045	0	0.08305	0	0	0.00828644	0	0	0	0	0	0.00545
Phocaeicola massiliensis	0	0	2.8817	0	0	0	0	4.4717	0.21568	0	0.59219	1.95461	0	0	0	0.00893	0	0	0	0	0	1.07509	0.376714	0	0	0.0758914	0	0	0	0	0	0.08777	0	0.15323	0.0238208	0.519293	0.144423	0	0.423659	0.03054	0	1.87404	0.530466	0.233426	0.38961	0.546367	0	0	0
GGB1543 SGB2126	0	0	1.91322	0	0	0	0	0	0	0	0	0	0	0	0	0	0	0	0	0	0	0	0	0	0	0	0	0	0	0	0	0	0	0	0	0	0	0	0	0	0	0	0	0	0	0	0	0	0
GGB6608 SGB9342	0	0	1.49428	0	0	0	0	0	0	0	0	0	0	0	0	0	0	0	0	0	1.21331	0	0.454182	0	0	0	0	0	0	0	0	0	0	0	0	0	0	0	0	0	0	0	0	0	0	0	1.28158	0	0.11888
Phascolarctobacterium succinatutens	0	0	1.1884	0	0	0	0	0	0	0	0	0	0	0	0	0	0	0.123713	0	0	0	0.666521	0	0	0.62926	1.21787	1.5158	0	0	0	0	0	0	0	0	0	2.67533	0	0	0	0	0	0	0	0	0	0	0	0
Ruminococcaceae unclassified SGB15309	0	0	0.549168	0	0	0	0	0	0.12231	0.00259	0	0	0.135122	0.04103	0	0	0	0	0.05435	0	0	0.0639428	0	0	0	0	0	0	0	0	0	0	0	0	0	0	0	0	0	0	0	0	0.0660425	0	0	0	0	0	0
GGB9631 SGB15087	0	0	0.268722	0	0	0	0	0	0	0.12004	0	0	0.182825	0	0	0.35161	0	0.0214722	0	0	0	0	0.193893	0	0	0	0	0	0	0	0	0	0	0	0.083727	0	0	0	0	0	0.00106	0	0.011237	0	0	1.71404	0	0	0
Eubacterium sp AF15 50	0	0	0.237604	0.0629558	0	0	0.0329632	0	0	0	0	0	0	0	0	0	0	0	0	0	0	0.0201046	0.00280522	0	0	0.00302518	0.0714454	0	0	0.00269	0	0	0	0.00761	0	0	0	0	0	0	0	0.00132	0	0	0	0.00485427	0	0	0.01608
GGB3293 SGB4348	0	0	0.23006	0	0	0	0	0	0.55568	0	0	0	2.23523	0	0	0.0945	0	0	0	0	0	0	0	0	0.10484	0.863302	0.0719549	0	0.06766	0	0	0	0	0.35879	0	0	0.373253	0	0.382467	0	0	0	0	0	0.41735	0	0.593877	0	0
GGB6606 SGB9340	0	0	0.214418	0	0	0	0	0	0	0.02379	0	0	0	2.14392	0	0.06935	0	0	0.23641	0	2.22717	0.0111381	0	0	2.95754	0	0	0	0	0	0	0	0	0	0.0177028	0	0	0	0	0.64415	0	0.02624	0.952673	0	0	0.0545734	0	0.0364761	0.00332
GGB1538 SGB2121	0	0	0.0723044	0	0	0	0	0	0	0	0	0	0	0	0	0	0	0	0	0	0	0	0	0	0	0	0	0	0	0	0	0	0	0	0	0	0	0	0	0	0	0	0	0	0	0	0	0	0
GGB34228 SGB72916	0	0	0.0611356	0	0	0	0	0	0.00954	0.05488	0	0	0.0296018	0	0.160542	0.11505	0	0	0	0	0	0	0.00973936	0	0.05923	3.87844e-05	0	0	0.07363	0	0	0.02053	0	0	0	0	0	0	0.0252614	0	0.00431	0	0	0.0295441	0	0	0.06342	0	0
GGB3746 SGB5089	0	0	0.0608433	0.055394	0.00213884	0	0	0.0288226	0.00062	0	0.00568	0.038875	0.023562	0	0	0	0.00913094	0.0252258	0	0	0.05965	0.00781792	0.271527	0.314346	0.00783	0.000465413	0.00286701	0	0	0.31224	0	0.00954	0	0	0	0.000393855	0	0.000342153	0.0525735	0	0	0	0.0075488	0	0.00363	0	0	0.0317771	0
GGB9774 SGB15394	0	0	0.0542941	0	0	0	0	0	0.01761	0.01945	0	0	0.0843633	0	0	0.11722	0	0	0	0	0	0	0	0	0.0414	0.0747473	0.0418563	0	0.01495	0	0	0	0	0	0	0	0.00453901	0	0	0	0.00566	0	0.0147432	0.034553	0	0	0	0	0
Parasutterella excrementihominis	0	0	0.0498012	0	0	0.05091	0.00468984	0.00353437	0.02719	0.02722	0.03782	0.245131	0.00875236	0	0.00095686	0.0626	0	0.0134358	0.07649	0	0.0671	0.0122384	0	0.00440812	0.09779	0.00319002	0.168005	0.16729	0	0	2.78715	0.01946	0	0.147	0	0	0.013397	0.158124	0.0243749	0.01019	0.00069	0.0278	0.138762	0.209058	0	0.0865958	0.0393823	0	0.70452
Haemophilus parainfluenzae	0	0	0.0433592	0.0207739	0.020527	0	0	0	0	0	0	0	0.0380205	0	0.00985829	0	0	0.106341	0.01295	0	0.00312	0.0169774	0	0.380069	0	0	0	0	0	0.4586	0	0.00375	0.09822	0	0.0025659	0.00121999	0	0.0165798	0	0	0.03284	0.00843	0	0.0967081	0	0	0	0	0.01376
GGB9642 SGB15119	0	0	0.0349583	0	0.0344827	0.01201	0	0	0.02709	0.02501	0	0	0.0244135	0	0.0318573	0.04841	0	0	0	0	0	0	0.0102127	0	0.0233	0.100403	0	0.02762	0.04941	0.00768	0	0.06027	0	0	0.0159124	0	0.116052	0	0	0	0	0	0.00424381	0.041838	0.03735	0.00622849	0	0	0
GGB4603 SGB6367	0	0	0.0265282	0	0	0	0	0	0	0	0	0	0	0	0	0.0311	0	0	0	0	0.00914	0	0.0126848	0	0	0	0	0	0	0	0	0	0	0	0	0	0	0	0	0	0	0	0.00553707	0	0	0	0	0	0
GGB9581 SGB14999	0	0	0.0190726	0	0.0157558	0.02615	0	0	0.04048	0	0	0	0	0.2583	0.0471144	0	0.0772397	0	0.02066	0.04268	0.02297	0.0308952	0	0.0384691	0.0168	0.0331801	0.0113681	0	0	0	0	0.01122	0	0	0	0.0780986	0.0388246	0	0.00575792	0	0.00222	0	0.021037	0.0362403	0.27557	0	0.0552726	0.0217771	0.02549
Clostridium sp AM42 4	0	0	0.0173866	0	0	0	0	0	0	0	0	0	0	0	0	0	0	0	0	0	0	0	0	0	0	0	0	0	0	0	0	0	0	0	0	0	0	0	0	0	0	0	0	0	0	0	0	0	0
GGB9635 SGB15103	0	0	0.016451	0	0.0578647	0	0	0	0.01726	0	0	0	0.0207265	0	0.559877	0.2245	0	0.00640028	0	0	0.01197	0.00157324	0.11589	0	0.0655	4.16403	0	0	0	0	0	0	0	0	0.0573786	0	0.548065	0	0.00097607	0.00041	0	0.03745	0	0.442449	0	0.117353	0	0	0
Lachnospiraceae bacterium WCA3 601 WT 6H	0	0	0.0144433	0	0.342553	0.02332	2.41676	0	0.1555	0.01604	0.00592	0.00394505	0.443008	0.66294	0.00544269	0	2.1809	0.00858503	0.03745	0	0.26278	0.0496872	0.142812	0.370117	0.04949	0.0124304	0.129605	0.01732	0.02891	0.02278	0.0363038	0.02187	0.04007	0.10267	7.23956	0	0.256835	0.212213	0.136301	0	0.51837	1.14942	0.0051922	0.453539	0.00783	0.0130007	0.30899	0.00586382	0.00061
Coprobacter fastidiosus	0	0	0.0138683	0.263665	0	0.05959	0.0103675	0	0.01644	0.00436	0	0	0.0384331	0	0	0	0	0.00125118	0.0091	0	0.09736	0.0745018	0.000859098	0.0643741	0	0	0.048869	0.00312	0	0	0	0	0.0001	0.00377	0	0.0245055	0	0	0.00635789	0.00223	0.02096	0	0.0012262	0.0283314	0	0.00262981	0.00501451	0.050336	0
Desulfovibrio fairfieldensis	0	0	0.013381	0	0	0	0	0	0	0	0	0	0	0	0	0	0	0	0.00432	0	0	0	0	0	0	0	0.0843719	0	0	0	0	0	0	0	0	0	0	0	0	0	0	0	0	0	0	0	0	0	0
Clostridiaceae unclassified SGB4769	0	0	0.00915134	0	0.000367764	0.00174	0	0.0353736	0.00011	0	0	0	0.0165478	0	0	0.00025	0	0.000577469	0.03712	0.00072	0.00401	0.0129526	0.0572703	0.0778898	0	0	0	0	0	0.01818	0	0.00016	0	0.00058	0	0	0	0	0.0031879	0	0.0011	0	0.0056616	0	0	0	0	0.0252223	0.0097
Butyricicoccus sp AM29 23AC	0	0	0.00787464	0	0	0.13365	0	0.453306	0.16386	0.07115	0.72521	0	0	0.07042	0.0465789	0.7716	0	0.187754	0.18277	0.41313	0.11978	0.139304	0.0894777	0	0.25734	0	0.237262	0.04514	0.02248	0	0	0.0731	0	0	0.0558467	0.166418	0.0695431	0	0.0325775	0.00868	0.0667	0	0	0.0754859	0.33085	0	0.16657	0	0.04222
Blautia obeum	0	0	0.00742633	0	0.00585519	0.00747	0	0.0119273	0	0	0	0.0615382	0.0223067	0.00406	0	0	0	0.00650615	0.03828	0.01821	0.02014	0.0200563	0.0114225	0.174577	0.00345	0.000989002	0	0	0.0039	0.01788	0	0	0	0.00068	0.00106274	0.00348706	0.00508919	0.000430135	0.00204169	0.01688	0.00274	0	0	0.00892825	0	0	0.000921993	0.0363478	0.00426
Coriobacteriia bacterium	0	0	0.00720217	0	0	0	0	0	0	0	0	0	0	0	0	0	0	0	0	0	0	0	0	0	0	0	0	0	0	0	0	0	0	0	0	0	0	0	0	0.05494	0	0	0.0232308	0.0331998	0	0	0	0	0
[truncated: 1,329 more rows]
[truncated: 1,441 more columns]

## Sheet: Table S8
Table S8: Metadata of MOCK samples
[truncated: 7 more rows]

[truncated: 7 more sheets: Table S9, Table S10, Table S11, Table S12, Table S13, Table S14, Table S15]
